# Supplementary material for: Inhibition of Selenoprotein I promotes ferroptosis and reverses resistance to platinum chemotherapy by impairing Akt phosphorylation in ovarian cancer
Source: MedComm (2020). 2024 Dec 11;5(12):e70033. doi: 10.1002/mco2.70033 (PMC11635127; doi:10.1002/mco2.70033)
Supplement: Supplementary file 2 — Supporting Information [file MCO2-5-e70033-s001.xlsx]

## Sheet: Table S1
451 shared DEGs were identified among significantly upregulated genes in four OV datasets										275 shared DEGs were identified among significantly down-regulated differential genes in four OV datasets
GENE_symbol	Raw data				Normalized data (z-score)					GENE_symbol	Raw data				Normalized data (z-score)
	GSE14407	GSE38666	GSE27651	GSE18520	GSE14407	GSE38666	GSE27651	GSE18520			GSE14407	GSE38666	GSE27651	GSE18520	GSE14407	GSE38666	GSE27651	GSE18520
AAMP	1.54234	1.74341	1.05786	258.241	-0.42997	-0.24076	-1.05398	-0.25708		AADACL2	-4.11214	-3.76035	-4.34938	-167.871	-1.4458	-1.20845	-2.19459	0.44271
ACAD9	1.37498	1.15583	1.13213	187.608	-0.66238	-1.08797	-0.95272	-0.43463		ABCA8	-1.67875	-1.30965	-2.06156	-376.127	0.75983	1.03267	0.09505	0.03173
ACTR3C	1.26223	1.23396	1.02251	70.1781	-0.81897	-0.97531	-1.10218	-0.72981		ABHD12B	-4.72566	-4.78553	-2.35807	-93.9003	-2.00189	-2.14596	-0.2017	0.58868
ADAM8	1.54842	1.71106	1.27007	71.0391	-0.42152	-0.28741	-0.76463	-0.72764		ADAMTS3	-2.24793	-2.27085	-1.47985	-212.3	0.24392	0.15367	0.67722	0.35503
ADAR	1.23097	1.08455	1.48101	629.29	-0.86237	-1.19074	-0.47702	0.6756		ADCYAP1	-2.89506	-2.8638	-1.25116	-70.2753	-0.34264	-0.38857	0.90609	0.63531
ADCK5	1.24001	1.55379	1.15784	45.7946	-0.84982	-0.51417	-0.91765	-0.7911		ADGRD1	-3.42321	-2.73333	-4.27156	-999.533	-0.82136	-0.26926	-2.11671	-1.19852
ADRA2C	1.86196	2.06615	1.13003	174.83	0.01389	0.22458	-0.95557	-0.46675		ADH1B	-3.25149	-3.07256	-2.55864	-573.567	-0.66571	-0.57948	-0.40243	-0.3579
ADRM1	1.03795	1.09301	1.56942	138.74	-1.13043	-1.17853	-0.35648	-0.55747		ADH1C	-3.93186	-3.92089	-3.61822	-204.877	-1.2824	-1.35526	-1.46285	0.36968
AIF1L	2.17302	2.33294	2.41518	356.873	0.44588	0.60924	0.79672	-0.00916		AKR1C2	-2.41471	-2.5278	-1.27047	-273.466	0.09275	-0.0813	0.88676	0.23432
ALDH3B2	1.83174	2.28375	1.42593	104.525	-0.02807	0.53832	-0.55212	-0.64347		ALDH1A1	-2.40141	-2.12712	-3.92246	-613.426	0.10481	0.28511	-1.76733	-0.43656
ALKBH6	1.29583	1.37474	1.24203	82.2173	-0.7723	-0.77233	-0.80286	-0.69954		ALDH1A2	-3.94768	-4.04284	-2.07959	-859.91	-1.29673	-1.46678	0.077	-0.92298
ANAPC15	1.15826	1.43577	1.40067	173.843	-0.96336	-0.68433	-0.58657	-0.46923		ALDH1A3	-1.89617	-1.82427	-1.61953	-225.12	0.56276	0.56206	0.53743	0.32973
ANKRD65	1.54238	1.47284	1.11789	72.0942	-0.42991	-0.63088	-0.97213	-0.72499		AMDHD1	-1.7382	-1.7107	-1.54524	-24.278	0.70594	0.66592	0.61178	0.72608
ARHGEF19	1.54383	1.78282	2.19023	149.571	-0.42789	-0.18394	0.49	-0.53024		ANG	-1.62285	-1.46386	-1.42114	-122.483	0.81049	0.89164	0.73597	0.53228
ARL6IP4	1.49023	1.38241	1.52689	344.573	-0.50234	-0.76126	-0.41446	-0.04008		ANGPTL1	-1.28421	-1.35194	-1.5714	-108.658	1.11744	0.994	0.5856	0.55956
ARRDC2	1.47065	1.40091	1.51743	99.7573	-0.52952	-0.73459	-0.42735	-0.65545		ANKRD29	-3.59352	-3.81716	-2.33391	-48.981	-0.97573	-1.2604	-0.17752	0.67733
ASL	1.78968	1.98214	1.18476	162.256	-0.08647	0.10344	-0.88095	-0.49836		ANO5	-2.5562	-2.20317	-1.78368	-104.776	-0.0355	0.21556	0.37315	0.56722
ASPM	2.2183	2.22692	1.45173	114.088	0.50875	0.45638	-0.51694	-0.61943		AOX1	-3.23128	-2.91174	-4.07694	-853.439	-0.64739	-0.43241	-1.92194	-0.91021
ASRGL1	1.67911	1.82462	1.98678	1330.04	-0.24003	-0.12368	0.2126	2.43703		AQP9	-4.2817	-4.37854	-3.16146	-896.011	-1.5995	-1.77377	-1.00573	-0.99423
ASS1	2.34161	2.13148	2.25281	988.353	0.68	0.31877	0.57532	1.57815		ARHGAP18	-3.99446	-4.17635	-2.0143	-654.586	-1.33914	-1.58888	0.14234	-0.51779
ATAD2	1.49086	1.38549	1.41491	131.722	-0.50146	-0.75682	-0.56715	-0.57511		ARHGAP44	-1.57002	-1.74844	-1.32022	-187.583	0.85837	0.63141	0.83697	0.40381
ATG101	1.50836	1.56446	1.66977	281.048	-0.47716	-0.49878	-0.21965	-0.19976		ARMCX1	-2.18218	-2.06761	-1.40797	-726.469	0.30352	0.33953	0.74915	-0.65965
ATP5MC1	1.06301	1.19012	1.5515	1051.19	-1.09563	-1.03852	-0.3809	1.73609		ARX	-2.20766	-1.41933	-2.35533	-114.103	0.28042	0.93237	-0.19896	0.54882
ATP6V0B	1.24623	1.50174	1.80186	591.058	-0.84118	-0.58922	-0.03954	0.5795		ASTN1	-1.64539	-1.61461	-2.73108	-19.4442	0.79006	0.75379	-0.575	0.73562
AUP1	1.24164	1.331	1.42508	169.234	-0.84756	-0.83539	-0.55328	-0.48082		ATL1	-1.49096	-1.5461	-1.32158	-137.433	0.93004	0.81644	0.83562	0.50277
BACE2	1.32184	1.08428	2.14142	454.437	-0.73618	-1.19112	0.42345	0.23608		ATP10D	-1.94799	-1.91333	-1.8624	-279.234	0.51578	0.48062	0.29437	0.22294
BEND3	1.60652	1.3632	2.30187	168.612	-0.34084	-0.78896	0.64223	-0.48238		ATP7B	-1.63479	-1.59919	-1.55195	-170.133	0.79967	0.76789	0.60506	0.43824
BIK	2.6423	3.26858	2.26033	120.553	1.09758	1.95829	0.58559	-0.60318		B3GALT2	-2.14422	-1.92692	-1.82126	-64.2599	0.33792	0.46819	0.33553	0.64718
BLACAT1	1.95684	1.87311	1.20851	756.164	0.14566	-0.05375	-0.84857	0.99451		BAMBI	-2.66256	-2.36068	-2.67174	-374.344	-0.13191	0.07152	-0.51562	0.03525
BORA	1.43582	1.42724	1.09903	57.011	-0.57789	-0.69662	-0.99785	-0.7629		BBS12	-2.24775	-2.2822	-1.09934	-129.748	0.24408	0.14329	1.05803	0.51794
BORCS8	1.49749	1.66348	1.48554	123.2	-0.49225	-0.35602	-0.47083	-0.59653		BCHE	-5.37836	-5.32341	-4.65338	-1435.78	-2.5935	-2.63785	-2.49883	-2.05943
BRIP1	1.03272	1.15835	1.03692	85.8753	-1.13769	-1.08433	-1.08253	-0.69035		BCO2	-2.12266	-2.22881	-2.28341	-66.6989	0.35746	0.19211	-0.12698	0.64236
BUB1B	3.05838	2.84689	3.13711	591.53	1.6754	1.35028	1.78106	0.58068		BDKRB1	-2.16717	-1.59261	-1.43851	-68.8132	0.31712	0.77391	0.7186	0.63819
BYSL	1.08739	1.06704	1.30342	138.718	-1.06177	-1.21598	-0.71915	-0.55752		BEX1	-2.70502	-2.56846	-2.33991	-450.17	-0.17038	-0.11849	-0.18353	-0.11439
BZW2	1.68357	1.64572	1.81056	984.836	-0.23383	-0.38162	-0.02768	1.56931		BEX5	-1.88504	-1.69625	-1.08833	-251.247	0.57284	0.67913	1.06905	0.27817
C12ORF56	3.59024	3.41994	1.82336	126.402	2.41402	2.17653	-0.01022	-0.58848		BICC1	-1.20016	-1.14094	-1.52767	-72.7128	1.19361	1.18696	0.62936	0.6305
C19ORF54	1.04502	1.00521	1.26328	118.022	-1.12061	-1.30514	-0.77388	-0.60954		BMP2	-3.91773	-4.23225	-1.77367	-118.109	-1.26959	-1.64	0.38316	0.54091
C1ORF116	1.18541	1.24961	1.25345	121.92	-0.92565	-0.95274	-0.7873	-0.59974		BNC1	-5.6914	-5.37153	-5.88988	-1593.92	-2.87725	-2.68185	-3.73631	-2.3715
C1ORF158	1.25159	1.34081	1.11468	67.2985	-0.83374	-0.82125	-0.97651	-0.73704		BNC2	-1.66708	-1.70278	-1.21243	-156.316	0.77041	0.67316	0.94485	0.46551
C20ORF204	1.57413	2.13282	1.2815	70.0522	-0.38582	0.3207	-0.74905	-0.73012		BST1	-2.42158	-2.72707	-1.4801	-68.4548	0.08652	-0.26354	0.67697	0.6389
C2ORF88	1.93764	2.07467	1.17192	397.755	0.119	0.23686	-0.89845	0.0936		C21ORF62	-3.82583	-3.51929	-1.73185	-93.0472	-1.18629	-0.988	0.42502	0.59037
C5ORF34	1.41552	1.33706	2.15827	101.828	-0.60609	-0.82665	0.44643	-0.65025		C4B	-1.38847	-1.38472	-1.15152	-880.237	1.02293	0.96402	1.00581	-0.9631
C8ORF82	1.38537	1.49865	2.10809	208.452	-0.64795	-0.59366	0.378	-0.38224		C7	-1.7715	-1.49501	-2.38892	-375.38	0.67576	0.86316	-0.23258	0.0332
CAPG	1.46814	1.7294	1.40904	267.406	-0.53301	-0.26097	-0.57515	-0.23405		C8ORF88	-1.57908	-1.71832	-1.71678	-118.604	0.85016	0.65895	0.4401	0.53993
CAPN5	1.38389	1.30301	1.08114	46.1491	-0.65001	-0.87575	-1.02224	-0.79021		CACNA2D1	-1.31267	-1.34152	-1.12355	-124.241	1.09164	1.00353	1.0338	0.52881
CARD11	1.62418	2.32228	1.18565	38.7576	-0.31632	0.59388	-0.87974	-0.80879		CADPS2	-1.15758	-1.31683	-1.93126	-436.032	1.23221	1.0261	0.22545	-0.08649
CBLC	1.33684	1.6071	1.18167	41.8203	-0.71535	-0.4373	-0.88516	-0.80109		CALB2	-3.50277	-2.74594	-4.91496	-1079.53	-0.89347	-0.28079	-2.76061	-1.35638
CBS	1.71923	2.09523	2.26633	389.38	-0.18432	0.26651	0.59377	0.07255		CAV1	-2.77995	-2.88705	-2.26598	-1308.86	-0.23831	-0.40984	-0.10954	-1.80895
CCDC137	1.24914	1.33693	1.16882	48.8812	-0.83714	-0.82685	-0.90269	-0.78334		CAVIN2	-2.28343	-2.12527	-1.66452	-128.539	0.21174	0.2868	0.4924	0.52033
CCNB1	1.92228	1.92884	2.30201	369.016	0.09766	0.02659	0.64241	0.02136		CCDC68	-2.49841	-2.22383	-2.53564	-143.209	0.01689	0.19667	-0.37941	0.49138
CCNB2	1.7707	1.7697	1.03101	140.253	-0.11284	-0.20285	-1.09059	-0.55366		CCDC80	-1.71264	-1.70405	-1.92109	-158.48	0.72911	0.672	0.23562	0.46124
CD24	4.43076	4.16551	4.21412	2561.56	3.58126	3.25152	3.24957	5.53263		CELF2	-1.70459	-1.641	-1.31512	-275.629	0.7364	0.72966	0.84208	0.23005
CD82	1.66193	1.51916	1.51312	123.186	-0.26389	-0.5641	-0.43324	-0.59656		CFAP221	-2.05473	-1.78003	-1.06204	-36.7774	0.41903	0.60252	1.09536	0.70141
CDC20	2.45483	2.47019	3.02159	629.379	0.83724	0.80713	1.62356	0.67582		CFH	-3.5392	-3.15808	-2.06382	-571.815	-0.92649	-0.65768	0.09279	-0.35445
CDC25A	1.92693	2.01658	1.25727	65.165	0.10412	0.1531	-0.78208	-0.74241		CFI	-1.74985	-1.87665	-1.36415	-747.377	0.69537	0.51416	0.79301	-0.70091
CDC7	1.63188	1.6711	2.07048	250.154	-0.30562	-0.34502	0.32672	-0.27741		CGNL1	-1.59632	-1.33424	-1.95211	-601.098	0.83454	1.01019	0.20458	-0.41224
CDCA5	2.12293	2.22609	2.08869	276.909	0.37631	0.45518	0.35156	-0.21016		CHGB	-3.09742	-2.75737	-3.67932	-364.368	-0.52606	-0.29125	-1.524	0.05493
CDH6	2.47021	2.57925	1.00326	424.67	0.85859	0.96438	-1.12842	0.16126		CHRDL1	-5.3778	-5.3098	-3.53887	-1242.18	-2.593	-2.6254	-1.38344	-1.67737
CDK1	2.01866	1.97406	1.20059	523.523	0.23151	0.0918	-0.85937	0.40974		CLDN15	-2.75897	-2.93808	-2.19543	-649.269	-0.21929	-0.4565	-0.03893	-0.5073
CDKN3	1.67261	1.67267	1.04431	119.3	-0.24906	-0.34276	-1.07245	-0.60633		CLEC4M	-3.15439	-2.9767	-4.92167	-532.443	-0.57769	-0.49182	-2.76733	-0.27675
CENPF	2.4387	2.32068	1.78813	480.003	0.81483	0.59157	-0.05825	0.30034		CLMP	-1.32537	-1.30808	-2.08715	-50.2303	1.08012	1.0341	0.06943	0.67486
CENPK	2.61617	2.71019	2.54661	216.406	1.06129	1.15318	0.97593	-0.36224		CNRIP1	-2.04391	-2.12241	-2.66582	-290.668	0.42884	0.28941	-0.50969	0.20038
CENPM	1.91388	2.50129	2.94264	218.579	0.086	0.85198	1.5159	-0.35678		CNTN4	-2.56871	-2.66678	-1.32365	-88.4828	-0.04684	-0.2084	0.83354	0.59937
CEP131	1.26789	1.4803	1.58622	48.4333	-0.8111	-0.62012	-0.33356	-0.78446		CPB1	-2.10206	-1.80304	-2.78772	-401.133	0.37613	0.58147	-0.63169	-0.01762
CEP55	2.70013	2.90453	2.65658	532.103	1.17789	1.43338	1.12586	0.43131		CPE	-2.96955	-3.17059	-1.38958	-894.251	-0.41016	-0.66913	0.76756	-0.99075
CHCHD10	2.51824	2.85081	2.15308	279.996	0.9253	1.35593	0.43935	-0.2024		CPED1	-1.31446	-1.15988	-1.63646	-127.737	1.09002	1.16963	0.52048	0.52191
CHD8	1.10966	1.25816	1.38025	111.064	-1.03084	-0.94042	-0.6144	-0.62703		CSF2RB	-1.62822	-1.78045	-1.41896	-154.916	0.80562	0.60213	0.73815	0.46827
CHMP1A	1.09437	1.59358	1.45422	119.451	-1.05208	-0.4568	-0.51354	-0.60595		CXCL6	-1.52635	-1.09526	-2.63797	-266.965	0.89796	1.22872	-0.48182	0.24715
CHMP4C	2.46324	2.07472	1.22159	323.494	0.84891	0.23693	-0.83074	-0.09306		CYBRD1	-2.49684	-2.636	-1.41136	-432.007	0.01831	-0.18026	0.74576	-0.07855
CHTF18	2.36597	2.51406	1.09331	33.3508	0.71383	0.87039	-1.00565	-0.82238		CYS1	-3.01782	-3.22229	-1.70565	-182.155	-0.45391	-0.71641	0.45124	0.41452
CKS1B	1.48256	1.52784	2.26933	751.832	-0.51299	-0.55158	0.59785	0.98363		DAB2	-1.87801	-1.97925	-2.37944	-195.745	0.57922	0.42033	-0.22308	0.3877
CKS2	2.84609	2.73791	3.02241	1055.43	1.38059	1.19314	1.62468	1.74676		DCN	-2.10781	-1.99105	-1.5878	-230.987	0.37092	0.40954	0.56918	0.31815
CLDN10	1.62703	1.57036	1.58294	171.861	-0.31236	-0.49028	-0.33804	-0.47421		DDR2	-1.08531	-1.12599	-1.30933	-70.3029	1.29772	1.20062	0.84788	0.63525
CLDN3	2.14424	2.25581	3.69284	680.658	0.40591	0.49804	2.53881	0.80472		DIRAS3	-2.14178	-1.76628	-4.26695	-616.343	0.34013	0.61509	-2.1121	-0.44232
CLDN7	1.81864	2.067	1.03156	487.347	-0.04626	0.2258	-1.08984	0.31881		DOCK11	-2.11594	-2.26082	-1.99564	-404.722	0.36355	0.16284	0.16102	-0.0247
CLUH	2.14588	1.73532	1.46502	2965.34	0.40818	-0.25242	-0.49882	6.54759		DPP10	-2.6552	-2.85636	-3.49793	-242.776	-0.12523	-0.38177	-1.34247	0.29489
CMTM7	1.50278	1.5272	2.1012	428.326	-0.4849	-0.55251	0.36861	0.17045		DPYD	-1.20565	-1.16994	-1.61418	-250.985	1.18864	1.16043	0.54278	0.27869
CNNM4	1.32984	1.53736	1.54033	102.559	-0.72507	-0.53785	-0.39614	-0.64841		DSC3	-3.2246	-3.28508	-1.92976	-215.221	-0.64134	-0.77382	0.22695	0.34927
COL18A1	1.10641	1.28972	1.54207	151.491	-1.03536	-0.89491	-0.39376	-0.52541		ECM2	-1.58811	-1.46725	-2.55165	-187.755	0.84198	0.88855	-0.39543	0.40347
COL4A1	2.34453	2.04725	1.11946	395.29	0.68405	0.19733	-0.96999	0.08741		EFEMP1	-3.06836	-2.9338	-2.4813	-1054.97	-0.49972	-0.45259	-0.32502	-1.30792
COX5B	1.26218	1.35013	1.2646	1187.86	-0.81904	-0.80781	-0.77209	2.07965		ENOX1	-1.39592	-1.10246	-1.17982	-72.7032	1.01618	1.22214	0.97748	0.63051
COX6B1	1.09004	1.26142	1.82002	1141.08	-1.05809	-0.93571	-0.01478	1.96205		ETNPPL	-1.44725	-1.74625	-1.46749	-37.3737	0.96966	0.63341	0.68959	0.70023
CP	4.0112	3.54449	3.72063	937.896	2.9986	2.35611	2.5767	1.45132		EZR	-2.30108	-2.4031	-1.06711	-219.591	0.19575	0.03273	1.09029	0.34064
CPSF1	1.09016	1.2504	1.33204	384.918	-1.05792	-0.9516	-0.68013	0.06134		FABP4	-2.116	-2.19734	-1.79432	-181.669	0.3635	0.22089	0.36249	0.41548
CRABP2	2.14734	2.29417	3.90524	1157.1	0.41021	0.55335	2.82841	2.00232		FAM133A	-2.39701	-2.13217	-1.3529	-46.2493	0.10879	0.28049	0.80427	0.68272
CREB3L4	1.10805	1.19874	1.82351	148.331	-1.03308	-1.02609	-0.01002	-0.53336		FAM153A	-2.1664	-1.96163	-1.69986	-378.553	0.31781	0.43644	0.45704	0.02694
CRIP2	1.12198	1.02413	1.49425	116.324	-1.01374	-1.27784	-0.45896	-0.61381		FAM155A	-1.57454	-1.19139	-1.27502	-200.366	0.85427	1.14081	0.88221	0.37858
CRTAC1	2.11783	2.54302	1.26358	147.149	0.36923	0.91215	-0.77348	-0.53633		FAM89A	-1.90152	-1.8026	-1.77192	-336.901	0.5579	0.58188	0.38491	0.10914
CSRNP1	1.06806	1.37965	1.55348	253.264	-1.08861	-0.76525	-0.37821	-0.26959		FCGR3B	-1.28028	-1.57826	-1.70316	-391.765	1.121	0.78703	0.45373	0.00087
CTHRC1	3.05609	2.90229	2.65184	1157.51	1.67222	1.43016	1.11941	2.00336		FGF13	-3.62501	-3.54583	-2.91702	-470.599	-1.00427	-1.01227	-0.7611	-0.1547
CTPS1	1.48765	1.38795	1.81159	203.437	-0.50592	-0.75328	-0.02628	-0.39484		FLRT2	-2.45865	-1.99587	-2.42121	-583.937	0.05292	0.40513	-0.26489	-0.37837
CTPS2	1.35997	1.37802	1.09556	107.107	-0.68324	-0.7676	-1.00257	-0.63698		FLRT3	-2.1558	-2.16487	-2.1827	-543.015	0.32743	0.25059	-0.02619	-0.29761
CTSA	1.35766	1.38099	1.37694	254.66	-0.68644	-0.76332	-0.61891	-0.26608		FYB2	-3.21025	-2.98187	-2.74826	-261.765	-0.62833	-0.49654	-0.5922	0.25741
CX3CL1	1.50551	1.62055	1.06111	192.668	-0.48112	-0.4179	-1.04955	-0.42191		FZD7	-2.85152	-2.6691	-1.65898	-456.465	-0.30318	-0.21053	0.49794	-0.12681
CXCL16	1.32007	1.31351	1.12634	190.351	-0.73864	-0.86061	-0.96061	-0.42773		GABRG1	-2.07502	-1.97691	-1.55202	-48.5534	0.40064	0.42247	0.60499	0.67817
CXCR4	1.48401	1.49903	1.70484	576.771	-0.51098	-0.59312	-0.17182	0.54358		GADL1	-6.02719	-5.52667	-3.0981	-234.674	-3.18161	-2.82372	-0.94231	0.31088
CXXC5	3.11834	2.93704	2.43737	1618.93	1.75866	1.48026	0.82698	3.16319		GATA5	-1.70268	-1.1308	-2.42521	-101.611	0.73813	1.19623	-0.26889	0.57347
DACH1	1.5654	1.54636	2.08678	129.833	-0.39794	-0.52487	0.34895	-0.57986		GFPT2	-4.09992	-3.50602	-1.7517	-555.568	-1.43472	-0.97587	0.40516	-0.32239
DBN1	1.69167	2.09022	1.28794	177.225	-0.22259	0.25928	-0.74027	-0.46073		GHR	-3.34292	-3.35378	-2.50522	-392.385	-0.74858	-0.83665	-0.34897	-0.00036
DCDC2	2.03627	1.9878	1.8432	148.247	0.25597	0.11161	0.01682	-0.53357		GIMAP2	-2.04739	-2.78502	-1.76932	-185.272	0.42569	-0.31653	0.38752	0.40837
DEFB1	3.55107	3.5735	3.54937	509.802	2.35962	2.39794	2.34318	0.37525		GIPC2	-2.42529	-2.22618	-3.34581	-203.643	0.08316	0.19452	-1.19022	0.37211
DEPDC1B	2.3423	2.75438	1.86138	144.332	0.68096	1.21689	0.04161	-0.54341		GLT8D2	-1.57571	-1.32389	-1.40364	-138.905	0.85322	1.01965	0.75349	0.49987
DGAT1	2.85295	2.82564	2.31605	298.702	1.39011	1.31964	0.66155	-0.15538		GNAI1	-1.94918	-1.83658	-1.70597	-298.866	0.51471	0.5508	0.45092	0.1842
DHRS11	1.4155	1.37963	1.25551	73.797	-0.60612	-0.76528	-0.78448	-0.72071		GNG11	-1.47298	-1.5145	-2.41339	-381.599	0.94633	0.84533	-0.25706	0.02093
DHRS13	1.86839	2.00072	1.38148	243.577	0.02283	0.13023	-0.61272	-0.29394		GPM6A	-2.44546	-2.05802	-1.95137	-299.126	0.06488	0.3483	0.20533	0.18369
DIRAS2	2.35149	2.26087	1.76682	71.5936	0.69372	0.50533	-0.08731	-0.72625		GPR34	-1.72554	-1.51312	-1.56559	-443.017	0.71742	0.8466	0.59141	-0.10027
DLGAP5	2.09494	2.64647	2.45457	386.556	0.33744	1.0613	0.85043	0.06545		GPRASP1	-2.69525	-2.42201	-2.49014	-406.925	-0.16153	0.01543	-0.33387	-0.02905
DNA2	2.06756	2.10198	2.15209	197.351	0.29942	0.27624	0.438	-0.41014		GPRASP2	-2.38488	-2.20869	-1.03598	-732.914	0.11979	0.21051	1.12144	-0.67237
DNMT1	1.17418	1.08765	1.18715	669.268	-0.94125	-1.18626	-0.8777	0.77609		GSDME	-3.34425	-3.40885	-3.30577	-1584.84	-0.74979	-0.88701	-1.15015	-2.35357
DNMT3B	1.69584	1.74407	2.25748	293.498	-0.21681	-0.23981	0.5817	-0.16846		HAS1	-2.01722	-1.78733	-4.77897	-677.357	0.45304	0.59584	-2.62452	-0.56273
DNPH1	1.23556	1.32126	1.23379	139.254	-0.85601	-0.84944	-0.8141	-0.55617		HBA1	-2.47662	-2.09507	-3.88764	-4094.2	0.03663	0.31441	-1.73248	-7.30562
DPM3	1.48806	1.47438	2.38877	388.778	-0.50535	-0.62866	0.76071	0.07104		HBB	-4.16817	-3.88474	-3.9385	-3498.56	-1.49659	-1.3222	-1.78339	-6.13017
DPP3	1.33937	1.45941	1.98704	374.244	-0.71184	-0.65025	0.21295	0.03451		HBD	-1.92604	-1.74669	-4.14754	-1198.24	0.53568	0.633	-1.99259	-1.59065
DTL	3.0762	3.07545	2.21532	125.079	1.70014	1.67983	0.52422	-0.59181		HBG1	-4.39676	-4.21996	-3.138	-965.979	-1.70378	-1.62876	-0.98225	-1.1323
DUS1L	1.54207	1.7957	1.93748	223.546	-0.43034	-0.16536	0.14537	-0.34429		HHIP	-2.13769	-1.96342	-1.99616	-59.2218	0.34384	0.43481	0.1605	0.65712
DUSP2	2.23024	1.92863	1.4366	82.9934	0.52534	0.02629	-0.53757	-0.69759		HLF	-3.47915	-3.1589	-2.93434	-160.412	-0.87206	-0.65844	-0.77842	0.45743
E2F7	1.98197	1.96855	1.03176	88.5888	0.18055	0.08386	-1.08957	-0.68353		HOXC6	-2.17528	-2.15127	-3.60019	-308.654	0.30977	0.26302	-1.4448	0.16488
E2F8	1.7224	1.90366	2.16289	261.881	-0.17991	-0.00971	0.45273	-0.24794		HPSE	-1.70115	-2.39103	-1.49169	-136.798	0.73952	0.04376	0.66537	0.50403
EHF	2.13288	1.92793	1.73142	289.538	0.39013	0.02529	-0.13559	-0.17841		HSD17B2	-4.42473	-4.52002	-2.77129	-139.586	-1.72913	-1.90316	-0.61524	0.49853
EIF6	1.16604	1.23943	2.20854	742.669	-0.95254	-0.96743	0.51497	0.96059		HSD17B6	-2.03135	-1.80306	-1.9847	-373.645	0.44023	0.58146	0.17197	0.03663
ELF3	2.37288	2.38694	2.27772	421.063	0.72343	0.68711	0.60929	0.15219		HSPA2	-1.80625	-1.69718	-1.64838	-575.723	0.64426	0.67828	0.50855	-0.36216
ELOB	1.13671	1.29059	1.30201	276.371	-0.99328	-0.89366	-0.72109	-0.21151		HSPB3	-3.84755	-2.91163	-1.17018	-37.3874	-1.20598	-0.43231	0.98713	0.70021
ELOF1	1.37535	1.34736	1.31853	249.172	-0.66187	-0.8118	-0.69855	-0.27988		ID3	-1.61333	-1.59784	-1.21992	-314.434	0.81912	0.76912	0.93735	0.15348
ENDOG	2.16847	1.79293	1.69145	105.051	0.43956	-0.16936	-0.19008	-0.64215		IDNK	-1.20477	-1.1993	-1.43845	-371.844	1.18944	1.13358	0.71865	0.04018
ENO2	1.42286	1.43873	1.41256	98.301	-0.5959	-0.68006	-0.57034	-0.65911		IGSF11	-1.8012	-1.72441	-1.23366	-34.8225	0.64884	0.65338	0.9236	0.70527
EPCAM	2.9223	2.72331	3.52789	3316.91	1.48642	1.1721	2.3139	7.4313		ILDR2	-2.27744	-2.14792	-1.91245	-320.088	0.21717	0.26609	0.24427	0.14232
EPHB4	1.21102	1.19348	1.51138	184.659	-0.89009	-1.03367	-0.43561	-0.44204		INMT	-2.00229	-2.27531	-2.51394	-284.514	0.46656	0.14959	-0.3577	0.21252
EPHX4	3.20713	3.21142	2.90956	157.902	1.88197	1.87587	1.4708	-0.5093		ISOC1	-1.53096	-1.43382	-1.22101	-619.688	0.89378	0.91912	0.93626	-0.44892
ESM1	2.69303	2.67014	1.41315	185.99	1.16802	1.09543	-0.56955	-0.4387		ITLN1	-7.30832	-7.09006	-5.69667	-4671.85	-4.34283	-4.25341	-3.54295	-8.44557
ESRP1	2.42872	2.33833	2.39815	739.474	0.80098	0.61701	0.7735	0.95256		KBTBD11	-2.96607	-2.50857	-1.13835	-66.2838	-0.407	-0.06372	1.01899	0.64318
EYA2	1.5193	1.9752	2.44005	1074.49	-0.46196	0.09344	0.83064	1.79467		KCNJ2	-1.45051	-1.23377	-1.64074	-349.771	0.9667	1.10206	0.5162	0.08374
EZH2	2.52303	2.43386	1.97366	245.591	0.93195	0.75476	0.19471	-0.28888		KCNJ8	-2.46021	-2.58732	-1.71201	-90.7712	0.0515	-0.13573	0.44487	0.59486
FAM107A	2.00716	1.90226	2.62541	308.921	0.21554	-0.01173	1.08337	-0.12969		KCNT2	-4.08472	-3.75565	-2.12734	-261.821	-1.42095	-1.20415	0.02921	0.2573
FAM136A	1.08093	1.11027	1.89922	398.445	-1.07075	-1.15365	0.09322	0.09534		KDR	-1.81402	-1.52472	-3.53086	-876.627	0.63721	0.83599	-1.37542	-0.95597
FAM171A1	2.12163	1.9342	2.8663	550.707	0.3745	0.03432	1.41182	0.47807		LAMA2	-1.5091	-1.05352	-1.52148	-55.8596	0.91359	1.2669	0.63555	0.66375
FAM174B	1.7494	1.86563	1.41093	305.933	-0.14241	-0.06454	-0.57256	-0.1372		LGALS2	-4.77974	-4.79294	-2.14296	-276.317	-2.05091	-2.15274	0.01358	0.2287
FAM83D	2.536	2.6691	2.66516	547.063	0.94996	1.09393	1.13757	0.46891		LHX2	-3.32191	-3.45871	-2.43261	-255.707	-0.72954	-0.93261	-0.2763	0.26937
FANCE	1.33245	1.55274	1.15142	142.831	-0.72145	-0.51567	-0.92641	-0.54718		LHX9	-1.43195	-1.16099	-1.65198	-84.1432	0.98352	1.16862	0.50495	0.60794
FANCG	1.18552	1.28964	1.4271	164.4	-0.92549	-0.89503	-0.55053	-0.49296		LRP2	-2.00288	-1.72267	-2.61446	-312.321	0.46604	0.65497	-0.45829	0.15765
FARSA	1.47184	1.60672	1.26846	187.573	-0.52788	-0.43784	-0.76683	-0.43472		LRRN4	-4.28877	-4.65385	-2.35967	-234.11	-1.6059	-2.02554	-0.2033	0.31199
FBN3	1.76121	2.04733	2.15054	40.4844	-0.12602	0.19744	0.43589	-0.80444		LRRN4CL	-2.01634	-1.65247	-1.96965	-77.7228	0.45384	0.71917	0.18703	0.62061
FBXO6	1.40281	1.56149	1.37201	121.498	-0.62374	-0.50306	-0.62564	-0.60081		LXN	-3.2015	-3.41798	-2.17677	-400.21	-0.6204	-0.89536	-0.02026	-0.0158
FEN1	1.56366	1.58785	1.65406	482.06	-0.40036	-0.46505	-0.24106	0.30552		MAOA	-1.97247	-2.03794	-1.58376	-162.271	0.4936	0.36666	0.57322	0.45376
FGF18	1.54524	1.64626	1.57468	164.032	-0.42595	-0.38084	-0.34929	-0.49389		MARCO	-2.96599	-2.53983	-1.45164	-695.539	-0.40693	-0.09231	0.70545	-0.59861
FOLR1	1.49066	1.47646	2.56832	611.682	-0.50174	-0.62567	1.00552	0.63134		MBNL3	-2.04522	-2.25824	-1.09603	-224.639	0.42765	0.1652	1.06134	0.33068
FOLR3	2.56996	2.90446	1.1362	52.6046	0.99712	1.43329	-0.94716	-0.77398		MCTP2	-1.84507	-1.88922	-1.10124	-149.642	0.60907	0.50266	1.05612	0.47868
FOXJ1	1.35595	1.64909	2.76786	135.264	-0.68881	-0.37676	1.2776	-0.5662		MEDAG	-1.04412	-1.18189	-1.75497	-438.674	1.33506	1.14951	0.40188	-0.0917
FOXM1	2.8932	3.1937	1.31806	382.796	1.446	1.85032	-0.6992	0.056		MEF2C	-1.13026	-1.13062	-1.45802	-93.5637	1.25698	1.19639	0.69906	0.58935
FOXQ1	2.58796	2.72037	3.89058	1039.89	1.02212	1.16786	2.80842	1.70771		MEIS2	-2.5293	-2.62403	-2.46815	-741.461	-0.01111	-0.1693	-0.31186	-0.68923
FUT8	1.31341	1.66625	1.38626	167.772	-0.74789	-0.35202	-0.60621	-0.48449		MEOX2	-2.32966	-2.49561	-2.09145	-127.18	0.16984	-0.05187	0.06513	0.52301
FZD10	2.23627	2.14092	4.60499	386.436	0.53372	0.33239	3.78252	0.06515		METTL25	-2.31789	-2.3633	-1.96488	-697.297	0.18051	0.06912	0.19181	-0.60208
FZD2	2.90665	2.49509	1.27755	105.717	1.46469	0.84304	-0.75443	-0.64047		MGARP	-4.78433	-4.23515	-4.68596	-1249.39	-2.05507	-1.64265	-2.53144	-1.6916
GALNT2	1.01922	1.21147	1.4152	142.066	-1.15644	-1.00774	-0.56675	-0.5491		MGP	-1.46152	-1.6982	-1.95362	-398.281	0.95672	0.67735	0.20308	-0.01199
GALNT6	1.52255	1.2036	1.83822	131.198	-0.45746	-1.01909	0.01004	-0.57642		MNDA	-3.46443	-2.96403	-3.78133	-1094	-0.85872	-0.48024	-1.62609	-1.38494
GAS2L3	1.91702	1.93974	1.05487	91.064	0.09037	0.04232	-1.05806	-0.67731		MRC1	-1.09258	-1.43027	-1.43697	-346.455	1.29113	0.92236	0.72013	0.09028
GINS1	2.23548	2.17625	2.13103	423.997	0.53262	0.38332	0.40928	0.15957		MYZAP	-2.20486	-2.30011	-2.16063	-191.442	0.28295	0.12691	-0.0041	0.39619
GIPC1	1.151	1.74633	1.19845	529.775	-0.97344	-0.23655	-0.86229	0.42545		NAP1L2	-3.27958	-3.16933	-1.89035	-239.913	-0.69117	-0.66797	0.26639	0.30054
GJA4	1.22555	1.07366	1.29067	142.861	-0.8699	-1.20644	-0.73655	-0.54711		NAP1L3	-2.93419	-2.61616	-3.40327	-503.034	-0.3781	-0.16211	-1.24773	-0.21871
GJB1	1.38941	1.56214	1.7627	133.979	-0.64235	-0.50213	-0.09293	-0.56943		NAP1L5	-2.03473	-2.28732	-1.12923	-84.6792	0.43716	0.13861	1.02812	0.60688
GLDC	3.93874	4.12866	2.30423	409.727	2.89798	3.19839	0.64544	0.1237		NBEA	-2.72766	-2.88871	-1.26114	-109.382	-0.19091	-0.41135	0.8961	0.55813
GMEB2	1.42505	1.16238	1.21537	244.68	-0.59285	-1.07852	-0.83922	-0.29117		NCR3LG1	-1.87042	-2.05659	-1.12244	-45.2448	0.5861	0.3496	1.03491	0.6847
GNGT1	3.31186	3.09559	1.05137	22.411	2.02742	1.70886	-1.06282	-0.84987		NDN	-3.51637	-3.48615	-2.1165	-620.649	-0.90579	-0.9577	0.04006	-0.45082
GPM6B	1.68981	1.67623	1.16168	307.005	-0.22518	-0.33762	-0.91242	-0.13451		NDNF	-3.92984	-3.37758	-2.6194	-222.937	-1.28056	-0.85842	-0.46323	0.33404
GPR160	2.10474	1.81418	1.7777	241.517	0.35105	-0.13873	-0.07249	-0.29912		NEFH	-3.13575	-2.53577	-2.20581	-199.533	-0.5608	-0.08859	-0.04932	0.38022
GPR39	1.78646	1.9442	1.99383	71.4502	-0.09095	0.04874	0.22222	-0.72661		NELL2	-4.91939	-4.90587	-3.12978	-1202.69	-2.1775	-2.25601	-0.97402	-1.59943
GRAMD2A	2.02811	2.33051	2.26341	151.425	0.24463	0.60575	0.58979	-0.52558		NFKB1	-2.60639	-2.73446	-1.37086	-42.1783	-0.08099	-0.27029	0.78629	0.69075
GRHL1	1.35355	1.29606	1.10898	103.521	-0.69215	-0.88578	-0.98428	-0.64599		NKAIN2	-1.90056	-1.53778	-1.01532	-20.8096	0.55877	0.82405	1.14212	0.73292
GRHL2	2.03694	2.12862	2.62436	228.495	0.25689	0.31465	1.08194	-0.33185		NPY1R	-3.47321	-3.75492	-5.3738	-988.272	-0.86667	-1.20348	-3.21982	-1.17629
GSDMD	1.75755	1.88515	2.3029	248.487	-0.1311	-0.03639	0.64363	-0.2816		NR3C2	-2.59569	-2.85503	-1.33904	-114.858	-0.07129	-0.38055	0.81814	0.54733
GSTZ1	1.33948	1.66922	1.09481	160.663	-0.71168	-0.34774	-1.0036	-0.50236		NXPH2	-1.2073	-1.1134	-1.06753	-15.9947	1.18715	1.21214	1.08986	0.74242
GTF2IRD1	1.29127	1.38699	2.52316	374.467	-0.77864	-0.75466	0.94396	0.03507		OGN	-5.61109	-5.35988	-4.46738	-1094.14	-2.80445	-2.67119	-2.31268	-1.38523
HAPLN3	1.84483	1.97655	1.08812	89.5548	-0.0099	0.09538	-1.01272	-0.6811		OLFML1	-2.88131	-2.81959	-2.99825	-528.175	-0.33018	-0.34814	-0.84238	-0.26833
HMGA1	2.07961	2.30305	1.11224	2143.85	0.31616	0.56614	-0.97983	4.48265		OMD	-4.20979	-3.83733	-2.80466	-154.791	-1.53431	-1.27885	-0.64864	0.46852
HMGB3	1.03981	1.19019	2.30814	568.034	-1.12784	-1.03842	0.65077	0.52162		PABPC5	-1.36529	-1.43714	-2.23185	-46.6362	1.04395	0.91609	-0.07538	0.68196
HOMER2	1.15399	1.11543	1.5215	148.495	-0.96928	-1.14621	-0.42181	-0.53295		PAPSS2	-1.76913	-1.83549	-2.3342	-314.035	0.6779	0.5518	-0.17781	0.15426
HPDL	2.02644	1.99134	1.24623	61.9694	0.24231	0.11671	-0.79714	-0.75044		PBX3	-1.40806	-1.56477	-1.36564	-235.249	1.00518	0.79937	0.79152	0.30974
HSPBP1	2.01764	2.15249	1.47103	183.419	0.23009	0.34906	-0.49062	-0.44516		PCDH17	-3.24087	-3.58386	-2.7828	-419.594	-0.65609	-1.04705	-0.62677	-0.05405
HYAL3	1.22879	1.51903	1.66592	59.0799	-0.8654	-0.56428	-0.22489	-0.7577		PCDH9	-3.13981	-3.37867	-1.95754	-176.476	-0.56448	-0.85941	0.19915	0.42573
IDH2	1.42371	1.39958	1.90643	706.514	-0.59471	-0.73651	0.10305	0.86971		PCOLCE2	-2.62575	-2.59259	-3.1073	-476.136	-0.09854	-0.14055	-0.95152	-0.16563
IFI27	1.48606	1.81139	2.68941	2179.8	-0.50813	-0.14275	1.17063	4.57302		PCSK5	-1.20814	-1.23717	-1.08123	-108.467	1.18639	1.09895	1.07616	0.55994
IL4I1	1.56871	1.95161	3.1711	344.504	-0.39334	0.05943	1.82741	-0.04025		PDE8B	-2.61732	-2.73471	-2.8465	-172.615	-0.0909	-0.27052	-0.69051	0.43335
IMPDH1	1.13505	1.42495	1.91072	269.338	-0.99558	-0.69994	0.10889	-0.22919		PDGFD	-2.30427	-2.30144	-1.91071	-401.836	0.19285	0.1257	0.24602	-0.01901
INAVA	3.34434	3.51989	4.06069	597.426	2.07252	2.32064	3.04037	0.5955		PEG3	-2.36931	-1.73439	-3.27542	-543.615	0.1339	0.64426	-1.11978	-0.2988
INHBA	1.44816	1.56044	1.1833	114.199	-0.56076	-0.50458	-0.88295	-0.61915		PEX5L	-3.75114	-3.75539	-2.65408	-157.858	-1.1186	-1.20391	-0.49794	0.46247
INHBB	2.24694	2.20175	2.88474	383.437	0.54853	0.42009	1.43696	0.05761		PGR	-2.55486	-2.52992	-2.25214	-247.621	-0.03428	-0.08325	-0.09568	0.28533
INPPL1	1.89761	1.97268	1.7418	381.359	0.0634	0.08981	-0.12143	0.05239		PHLPP2	-1.90805	-2.01664	-1.43821	-66.0993	0.55199	0.38614	0.71889	0.64355
IRAK1	1.19568	1.27085	1.23595	449.951	-0.91139	-0.92212	-0.81115	0.2248		PITPNC1	-1.55416	-1.40126	-1.00947	-37.8134	0.87275	0.94889	1.14797	0.69937
ISG15	1.33525	1.42549	2.18096	1255.97	-0.71756	-0.69916	0.47736	2.25084		PJA2	-1.07246	-1.24166	-1.52851	-240.838	1.30936	1.09484	0.62852	0.29871
JAG2	1.3147	1.50854	1.28564	265.943	-0.7461	-0.5794	-0.7434	-0.23773		PKD2	-2.15057	-2.28436	-1.78125	-814.763	0.33217	0.14131	0.37558	-0.83389
JUP	1.88634	2.05134	1.87397	398.529	0.04776	0.20323	0.05878	0.09555		PKHD1L1	-3.28202	-2.91773	-1.58196	-319.565	-0.69339	-0.43789	0.57502	0.14335
KATNAL2	1.09492	1.19261	1.06887	35.4314	-1.05132	-1.03493	-1.03897	-0.81715		PLEKHH2	-1.66763	-1.61799	-1.31271	-159.324	0.7699	0.7507	0.84449	0.45957
KCNH2	1.33363	1.67638	1.17385	455.233	-0.71981	-0.33741	-0.89582	0.23808		PLSCR4	-3.50956	-3.81723	-1.39727	-1093.57	-0.89963	-1.26047	0.75987	-1.38409
KDF1	1.20902	1.5618	1.0661	87.8582	-0.89286	-0.50262	-1.04275	-0.68536		PPM1E	-1.78201	-1.12789	-1.06896	-22.5362	0.66623	1.19889	1.08843	0.72952
KIF11	2.28353	2.26298	2.76766	281.543	0.59934	0.50838	1.27733	-0.19851		PPM1K	-1.66407	-1.92592	-1.54163	-226.01	0.77313	0.4691	0.61539	0.32798
KIF14	2.14964	2.37403	2.63482	183.222	0.41341	0.66849	1.0962	-0.44565		PRG4	-5.47105	-5.1805	-4.70232	-563.084	-2.67752	-2.50715	-2.54781	-0.33722
KIF15	1.95832	1.91258	1.60409	151.037	0.14771	0.00316	-0.3092	-0.52656		PRKAR2B	-3.44927	-3.20893	-2.18516	-377.523	-0.84498	-0.70419	-0.02865	0.02897
KIF18A	1.82557	1.74765	1.78548	82.8438	-0.03664	-0.23465	-0.06188	-0.69797		PROCR	-2.98266	-2.85766	-3.74866	-874.47	-0.42204	-0.38296	-1.59339	-0.95172
KIF18B	2.64515	2.77845	2.13852	220.482	1.10154	1.25161	0.4195	-0.352		PROS1	-2.80788	-3.00496	-1.35911	-1058.7	-0.26362	-0.51766	0.79806	-1.31528
KIF20A	3.39225	3.54211	3.21744	472.757	2.13906	2.35267	1.8906	0.28213		PRSS35	-3.05161	-2.69672	-4.73013	-275.125	-0.48454	-0.23578	-2.57564	0.23105
KIF2C	2.40456	2.47497	1.34496	180.748	0.76742	0.81403	-0.66252	-0.45187		PSD3	-2.08029	-2.04549	-1.73301	-93.885	0.39587	0.35975	0.42385	0.58871
KIF4A	3.50209	3.73698	2.67719	255.792	2.29159	2.63364	1.15396	-0.26324		PTGIS	-1.28849	-1.10924	-1.96781	-426.125	1.11355	1.21594	0.18887	-0.06694
KLHL14	2.28544	2.55169	1.42988	271.45	0.602	0.92465	-0.54674	-0.22388		PTHLH	-1.43887	-1.2102	-1.13668	-19.9505	0.97725	1.12361	1.02066	0.73462
KLK6	2.43132	2.4024	3.49682	572.189	0.80459	0.7094	2.27153	0.53207		PTPN13	-1.73176	-1.41066	-1.54572	-202.231	0.71178	0.9403	0.61129	0.3749
KLK7	3.06546	2.46201	2.65714	974.978	1.68524	0.79534	1.12663	1.54453		PTPRZ1	-3.45422	-3.60123	-2.70721	-153.047	-0.84947	-1.06294	-0.55112	0.47196
KLK8	2.43908	2.24896	2.23618	272.035	0.81536	0.48816	0.55265	-0.22241		PWWP3B	-4.6787	-4.32988	-3.95559	-1040.51	-1.95934	-1.72927	-1.80049	-1.27938
KPNA2	1.25801	1.18586	2.07623	1072.41	-0.82483	-1.04467	0.33457	1.78943		RAB27B	-1.2031	-1.1863	-1.23228	-157.473	1.19095	1.14547	0.92499	0.46323
KRT14	1.76302	1.99613	1.59159	224.205	-0.1235	0.12362	-0.32624	-0.34264		RAB31	-1.81364	-1.91453	-1.40493	-145.145	0.63756	0.47952	0.7522	0.48756
KRT23	2.31757	2.23776	2.68372	436.542	0.64661	0.47202	1.16288	0.1911		RAB33A	-1.87858	-1.82904	-1.21128	-48.4458	0.5787	0.5577	0.946	0.67838
LAMC1	1.15086	1.17618	1.11827	574.344	-0.97363	-1.05861	-0.97162	0.53749		RAB38	-4.32174	-4.08868	-1.70344	-238.668	-1.63578	-1.5087	0.45346	0.303
LCN12	2.26584	2.51739	1.9808	48.8687	0.57478	0.8752	0.20445	-0.78337		RADX	-1.1351	-1.18123	-1.60383	-97.8334	1.25259	1.15011	0.55314	0.58092
LCN2	2.66805	2.91219	3.25544	728.223	1.13334	1.44444	1.94241	0.92428		RARRES1	-4.02907	-4.46633	-3.58487	-804.335	-1.3705	-1.85405	-1.42947	-0.81331
LEMD1	2.25407	2.12977	2.42876	324.042	0.55843	0.31631	0.81524	-0.09168		REEP1	-5.05003	-5.15036	-3.55184	-888.863	-2.29591	-2.47959	-1.39641	-0.98012
LGR6	1.99232	2.12278	3.26913	229.638	0.19493	0.30623	1.96107	-0.32898		RGS18	-1.9843	-1.85845	-1.2823	-41.2232	0.48287	0.5308	0.87492	0.69264
LGSN	2.03424	1.69634	1.57813	37.0642	0.25314	-0.30863	-0.34459	-0.81304		RGS2	-1.4963	-1.53962	-1.70038	-365.111	0.92519	0.82237	0.45651	0.05347
LIG1	1.5072	1.6702	1.33422	79.5861	-0.47877	-0.34632	-0.67716	-0.70616		RGS22	-1.59348	-1.67919	-1.58498	-35.6494	0.83711	0.69473	0.57201	0.70364
LINGO1	2.47687	2.39078	1.05663	78.8214	0.86783	0.69265	-1.05566	-0.70808		RGS4	-2.45077	-2.13831	-2.14942	-198.693	0.06006	0.27488	0.00711	0.38188
LIPG	2.2988	2.30409	1.25288	43.8965	0.62055	0.56764	-0.78807	-0.79587		RNASE4	-3.25724	-3.34165	-2.74906	-466.905	-0.67092	-0.82556	-0.593	-0.14742
LMNB1	1.35347	1.66605	2.07237	201.842	-0.69225	-0.35231	0.3293	-0.39885		RNF128	-3.39976	-3.63852	-3.42448	-310.045	-0.80011	-1.09704	-1.26895	0.16214
LONP1	1.18113	1.11707	1.66897	86.3128	-0.9316	-1.14385	-0.22073	-0.68925		RTN1	-2.46605	-2.46829	-2.46878	-395.583	0.04622	-0.02688	-0.31249	-0.00667
LPAR3	1.92952	2.1784	2.325	491.29	0.10771	0.38643	0.67376	0.32872		RYR2	-1.91039	-2.15279	-2.10814	-78.3626	0.54987	0.26163	0.04843	0.61935
LPCAT1	1.61487	1.63314	1.81618	131.157	-0.32924	-0.39975	-0.02001	-0.57653		S100A8	-2.53607	-2.52984	-1.23667	-372.727	-0.01725	-0.08317	0.92059	0.03844
LRP8	2.06992	2.22845	1.47364	147.378	0.30269	0.45859	-0.48706	-0.53575		SBSPON	-2.66477	-2.67353	-2.91845	-547.554	-0.1339	-0.21457	-0.76252	-0.30657
LRRC56	1.22647	1.14477	1.05604	28.0092	-0.86863	-1.10391	-1.05646	-0.8358		SCN3B	-2.12844	-2.12189	-1.36682	-37.3075	0.35222	0.28989	0.79034	0.70037
LRRK1	1.12438	1.10286	1.10441	78.7341	-1.0104	-1.16433	-0.99051	-0.7083		SEL1L2	-4.56583	-4.30775	-3.10107	-139.437	-1.85703	-1.70904	-0.94529	0.49882
LRWD1	1.2198	1.57505	1.18143	53.7915	-0.87788	-0.48351	-0.88549	-0.771		SEMA5A	-2.82655	-2.7805	-1.60916	-289.189	-0.28054	-0.3124	0.54781	0.2033
LSM2	1.3476	1.42574	1.28765	124.667	-0.70041	-0.69879	-0.74066	-0.59284		SERPINB9	-1.1057	-1.02918	-1.17696	-125.575	1.27923	1.28916	0.98035	0.52618
LTBP1	1.06858	1.28812	1.21986	309.042	-1.0879	-0.89722	-0.83309	-0.12939		SERTM1	-4.59198	-4.75078	-3.93587	-839.889	-1.88073	-2.11418	-1.78075	-0.88347
LYPD1	2.99294	2.20772	4.15774	1051.16	1.58452	0.4287	3.17269	1.73602		SFRP1	-2.39789	-1.90128	-3.42105	-465.515	0.10799	0.49163	-1.26552	-0.14467
LYPD6B	1.98876	1.48928	2.43122	495.67	0.18998	-0.60718	0.8186	0.33973		SGCG	-5.66267	-5.70725	-2.04273	-151.643	-2.85121	-2.98885	0.11389	0.47473
MAF1	1.37402	1.67859	1.83327	173.205	-0.66372	-0.33423	0.00329	-0.47083		SH3GL2	-2.39367	-3.10149	-1.75033	-80.5785	0.11182	-0.60594	0.40653	0.61497
MAL	4.55817	4.36313	2.7294	975.182	3.7582	3.53646	1.22516	1.54504		SHISA3	-2.36259	-2.12603	-1.75184	-474.463	0.13999	0.2861	0.40501	-0.16233
MCM2	1.67337	1.6352	3.12345	900.835	-0.24801	-0.39679	1.76244	1.35816		SLC16A1	-1.55416	-1.31232	-1.37694	-154.784	0.87275	1.03023	0.78021	0.46853
MCM7	1.84496	2.0411	1.62491	183.025	-0.0097	0.18846	-0.28081	-0.44615		SLC16A4	-1.43428	-1.84017	-1.45726	-118.817	0.98141	0.54752	0.69983	0.53951
MCUR1	1.40379	1.19324	1.95438	474.535	-0.62238	-1.03402	0.16842	0.2866		SLC17A5	-1.03841	-1.00602	-1.44843	-254.97	1.34023	1.31034	0.70866	0.27082
MECOM	3.01581	2.81331	2.20188	396.596	1.61628	1.30187	0.50589	0.09069		SLC25A21	-2.55363	-2.64484	-1.37808	-18.4421	-0.03317	-0.18834	0.77906	0.73759
MEIS1	1.2448	1.16213	2.2168	358.71	-0.84317	-1.07887	0.52624	-0.00454		SLC30A4	-1.03217	-1.14001	-1.37284	-151.421	1.34588	1.1878	0.78431	0.47517
MELK	3.33104	3.31479	2.87887	676.305	2.05405	2.02493	1.42896	0.79378		SLC31A2	-2.63181	-2.9413	-1.78124	-264.079	-0.10403	-0.45945	0.37559	0.25285
MEMO1	1.33214	1.36537	1.58088	398.605	-0.72188	-0.78584	-0.34084	0.09574		SLC41A2	-1.75006	-1.50494	-1.08722	-118.069	0.69519	0.85408	1.07016	0.54099
MEOX1	3.08996	3.07325	3.6327	229.323	1.71925	1.67666	2.4568	-0.32977		SLC46A3	-1.89603	-1.59587	-1.61113	-167.368	0.56288	0.77093	0.54583	0.4437
MFAP5	1.55515	1.8257	1.34904	121.648	-0.41218	-0.12211	-0.65696	-0.60043		SLC4A4	-2.31661	-2.01726	-1.26382	-79.0916	0.18167	0.38558	0.89342	0.61791
MGAT4B	1.05161	1.23453	1.25869	318.3	-1.11146	-0.97449	-0.78015	-0.10612		SNAI2	-2.32983	-2.19609	-1.84516	-150.923	0.16968	0.22203	0.31162	0.47615
MICALL1	1.04837	1.23033	1.02516	159.042	-1.11597	-0.98055	-1.09856	-0.50643		SNCA	-1.74332	-1.75901	-1.43031	-176.493	0.7013	0.62173	0.72679	0.42569
MMP7	3.19908	3.3838	4.09026	1111.33	1.8708	2.12442	3.08069	1.88727		SNCAIP	-1.28282	-1.35573	-1.40196	-116.913	1.1187	0.99053	0.75517	0.54327
MND1	2.25139	2.46678	1.80308	62.3128	0.5547	0.80222	-0.03787	-0.74958		SPOCK1	-4.78754	-4.1785	-4.44859	-1415.91	-2.05799	-1.59085	-2.29388	-2.02021
MPZL2	2.47986	2.36226	1.06151	409.117	0.87199	0.65152	-1.049	0.12216		STK26	-1.73277	-1.71767	-1.32208	-472.464	0.71086	0.65954	0.83512	-0.15839
MREG	2.15016	1.99227	2.04842	309.878	0.41412	0.11805	0.29664	-0.12729		SYT1	-1.48402	-1.53441	-1.57931	-85.5925	0.93633	0.82714	0.57768	0.60508
MRGBP	1.31894	1.35263	1.03144	158.033	-0.74022	-0.8042	-1.09	-0.50897		SYT4	-2.88567	-2.61979	-3.44198	-540.438	-0.33413	-0.16543	-1.28647	-0.29253
MRPL52	1.49068	1.60576	1.14477	61.5802	-0.5017	-0.43923	-0.93548	-0.75142		TCEAL2	-4.43733	-4.30692	-4.4511	-1086.73	-1.74055	-1.70828	-2.29639	-1.3706
MTHFD2	2.27863	2.48062	1.72478	607.357	0.59254	0.82217	-0.14464	0.62047		TCEAL7	-4.94416	-4.41545	-3.27027	-345.13	-2.19995	-1.80753	-1.11462	0.0929
MTX1	1.09741	1.36191	1.37856	706.56	-1.04785	-0.79083	-0.61671	0.86983		TCF21	-1.95567	-1.47665	-2.18373	-169.485	0.50883	0.87995	-0.02722	0.43952
MUC1	2.90916	2.83146	1.20195	1409.61	1.46818	1.32803	-0.85751	2.63704		TDRD10	-1.35827	-1.03664	-1.02993	-54.2624	1.0503	1.28233	1.1275	0.66691
MUC16	2.14648	2.28768	3.42604	601.504	0.40901	0.54399	2.17502	0.60576		TFPI	-1.37523	-1.42764	-1.78786	-43.4209	1.03493	0.92477	0.36897	0.6883
MX2	1.78382	1.99896	1.15704	441.69	-0.09462	0.1277	-0.91875	0.20404		TFPI2	-3.62505	-3.9964	-2.01338	-901.645	-1.0043	-1.42432	0.14327	-1.00534
MYO10	2.00314	1.96395	1.08528	156.412	0.20996	0.07722	-1.01659	-0.51304		THBD	-2.14918	-1.72675	-1.34732	-87.6813	0.33342	0.65124	0.80986	0.60096
NAA10	1.05601	1.29521	1.63913	241.591	-1.10535	-0.887	-0.26142	-0.29894		TLL1	-1.70969	-1.71306	-1.35931	-15.556	0.73178	0.66376	0.79786	0.74329
NAA38	2.00099	1.73207	2.52775	497.124	0.20697	-0.25712	0.95021	0.34338		TLR1	-1.20929	-1.6484	-1.82024	-51.7563	1.18535	0.72289	0.33656	0.67185
NACC1	1.16583	1.42339	1.2443	108.295	-0.95284	-0.70218	-0.79978	-0.63399		TMEM200A	-1.59658	-1.29694	-2.88901	-267.082	0.8343	1.04429	-0.73306	0.24692
NAPRT	1.73595	2.16496	1.88508	264.663	-0.1611	0.36704	0.07393	-0.24094		TMEM255A	-4.18128	-4.1619	-3.66958	-434.208	-1.50847	-1.57566	-1.51425	-0.08289
NAT14	1.23074	1.18209	1.37611	133.263	-0.8627	-1.0501	-0.62005	-0.57123		TMEM98	-2.80379	-3.03275	-1.57126	-652.182	-0.25991	-0.54308	0.58573	-0.51305
NCAPG	2.83792	2.59793	2.40652	155.891	1.36925	0.99132	0.78491	-0.51435		TNFSF13B	-2.83473	-3.12804	-1.78077	-399.426	-0.28796	-0.63022	0.37606	-0.01425
NCAPH	3.63479	3.66254	1.30661	170.066	2.47588	2.52632	-0.71481	-0.47872		TPBG	-2.62803	-2.74683	-1.29296	-352.182	-0.10061	-0.28161	0.86426	0.07898
NDUFB11	1.06422	1.16566	2.28398	2602.71	-1.09394	-1.07378	0.61782	5.63606		TRIM6	-1.16507	-1.30132	-1.47324	-156.288	1.22542	1.04029	0.68383	0.46557
NDUFS6	1.60912	1.39686	2.10743	1548.79	-0.33723	-0.74043	0.37711	2.98689		TSPAN5	-2.36584	-2.20713	-1.5267	-112.478	0.13704	0.21194	0.63033	0.55202
NDUFS8	1.04312	1.19832	1.59237	189.027	-1.12325	-1.0267	-0.32518	-0.43106		TSPAN8	-2.8291	-2.25159	-3.55065	-467.557	-0.28286	0.17128	-1.39522	-0.1487
NEK2	1.87787	2.17168	1.68794	188.438	0.036	0.37674	-0.19486	-0.43254		TVP23A	-1.59266	-1.26545	-1.42928	-271.629	0.83786	1.07309	0.72783	0.23795
NETO2	1.65017	1.88778	1.311	121.392	-0.28023	-0.03261	-0.70882	-0.60107		UFSP2	-1.91163	-1.88681	-1.21497	-471.219	0.54874	0.50487	0.94231	-0.15593
NOMO2	1.70551	1.55067	1.81466	1059.11	-0.20337	-0.51866	-0.02208	1.75601		UNC5D	-2.06381	-1.9268	-1.11102	-33.6137	0.4108	0.4683	1.04634	0.70765
NPM3	1.05721	1.26822	1.36634	137.145	-1.10368	-0.92591	-0.63337	-0.56147		VGLL3	-3.05534	-2.84384	-2.95424	-396.089	-0.48791	-0.37032	-0.79834	-0.00766
NPR1	1.13909	1.13841	1.59272	265.383	-0.98998	-1.11308	-0.32471	-0.23913		VLDLR	-2.3134	-2.55699	-1.25229	-154.793	0.18457	-0.108	0.90496	0.46852
NR2C2AP	1.84871	1.71024	1.47861	125.94	-0.00451	-0.28859	-0.48029	-0.58964		WASF3	-1.83214	-1.48589	-1.07555	-341.701	0.62079	0.8715	1.08184	0.09967
NR2F6	1.60546	1.78508	1.05265	380.812	-0.34231	-0.18068	-1.06108	0.05101		WNT2B	-3.39025	-3.00133	-2.28047	-290.818	-0.79148	-0.51434	-0.12403	0.20008
NRTN	3.33578	3.18457	3.51493	79.8801	2.06063	1.83716	2.29622	-0.70542		WNT5A	-1.64028	-1.34507	-1.82018	-410.915	0.79469	1.00028	0.33662	-0.03692
NUAK2	1.13321	1.61185	1.07788	329.654	-0.99814	-0.43045	-1.02668	-0.07758		ZCCHC24	-1.32008	-1.00142	-1.23027	-359.464	1.08492	1.31454	0.927	0.06461
NUSAP1	2.87505	2.867	1.80458	373.562	1.4208	1.37928	-0.03582	0.03279		ZFPM2	-2.93509	-3.33099	-1.70879	-701.832	-0.37892	-0.81581	0.44809	-0.61103
OSBPL3	1.5163	1.43854	1.2109	256.829	-0.46613	-0.68034	-0.84532	-0.26063		ZNF385B	-1.00616	-1.03784	-1.10313	-15.3211	1.36946	1.28124	1.05424	0.74375
OVOL2	1.69828	1.93477	1.50535	74.2936	-0.21341	0.03515	-0.44382	-0.71946
OXLD1	1.84181	1.7775	2.25399	296.172	-0.01408	-0.19162	0.57693	-0.16174
PAFAH1B3	1.33812	1.56073	1.89245	302.952	-0.71358	-0.50416	0.08398	-0.1447
PAK1IP1	1.13283	1.07185	1.63948	330.515	-0.99866	-1.20905	-0.26095	-0.07541
PALM3	2.02382	2.5294	1.51343	117.688	0.23867	0.89252	-0.43282	-0.61038
PANK1	1.81354	1.95141	1.49097	268.534	-0.05334	0.05914	-0.46344	-0.23121
PARPBP	1.44996	1.4959	1.35131	158.599	-0.55826	-0.59763	-0.65386	-0.50755
PAX8	2.34412	2.24037	1.47594	444.182	0.68349	0.47578	-0.48393	0.2103
PBK	1.75461	1.81432	2.93208	352.333	-0.13518	-0.13852	1.50151	-0.02057
PCBD1	1.27891	1.13241	1.24541	231.824	-0.7958	-1.12173	-0.79826	-0.32349
PCBP4	1.36051	1.57694	1.59605	82.0375	-0.68249	-0.48078	-0.32016	-0.7
PCDH19	3.44496	3.6605	2.29098	741.34	2.21226	2.52338	0.62737	0.95725
PDE9A	1.6643	1.38007	1.17509	36.2965	-0.26059	-0.76464	-0.89414	-0.81497
PDIA4	1.09899	1.34407	1.68659	332.697	-1.04566	-0.81655	-0.19671	-0.06993
PDIA5	1.02365	1.00759	1.75621	385.648	-1.15029	-1.30171	-0.10178	0.06317
PEA15	1.48129	1.54057	1.4085	977.166	-0.51475	-0.53323	-0.57589	1.55003
PFKP	1.02966	1.1387	1.67633	393.416	-1.14195	-1.11266	-0.2107	0.0827
PGM2L1	1.18457	1.29099	1.04881	73.5604	-0.92682	-0.89308	-1.06632	-0.7213
PIK3C2B	1.97729	1.7431	1.18284	164.826	0.17406	-0.24121	-0.88357	-0.49189
PIMREG	3.07937	2.7902	1.63385	140.235	1.70455	1.26854	-0.26861	-0.55371
PIPOX	1.32851	1.4603	1.41883	212.164	-0.72692	-0.64896	-0.5618	-0.3729
PKN1	1.70707	1.73145	1.46279	112.624	-0.2012	-0.258	-0.50187	-0.62311
PLAG1	1.32189	1.47449	2.69225	351.774	-0.73612	-0.6285	1.17451	-0.02198
PLEKHG4B	1.27764	1.46867	1.92015	50.1359	-0.79756	-0.63689	0.12175	-0.78018
PLEKHS1	1.35208	1.35115	1.87232	58.9988	-0.6942	-0.80635	0.05653	-0.75791
PLPP2	1.45408	1.62209	2.39449	138.683	-0.55253	-0.41569	0.7685	-0.55761
PMVK	1.12846	1.41821	1.46077	248.682	-1.00474	-0.70965	-0.50461	-0.28111
POLR2H	1.41004	1.11065	2.18046	770.471	-0.61369	-1.15311	0.47668	1.03048
POLR2J	1.26999	1.42784	1.80283	181.442	-0.80819	-0.69576	-0.03822	-0.45013
POR	1.85613	2.01244	2.10943	361.707	0.00581	0.14714	0.37983	0.00299
PPP1R35	1.34432	1.48675	2.10091	112.963	-0.70497	-0.61083	0.36821	-0.62226
PRAME	4.09101	3.68461	2.8099	362.388	3.10945	2.55814	1.33492	0.0047
PRC1	2.60291	2.51309	2.39806	469.455	1.04287	0.86899	0.77338	0.27383
PRIMA1	2.58409	2.59095	1.81954	619.829	1.01673	0.98125	-0.01544	0.65182
PRKX	1.37506	1.48981	1.78457	342.675	-0.66228	-0.60642	-0.06311	-0.04485
PRR11	1.3427	1.20405	1.44972	387.929	-0.70721	-1.01843	-0.51968	0.0689
PRRC2A	1.20092	1.62818	1.11599	49.7236	-0.90411	-0.40691	-0.97472	-0.78122
PRSS2	2.2037	2.5413	2.58129	238.174	0.48848	0.90967	1.02321	-0.30752
PRSS8	1.26251	1.32755	1.68553	194.767	-0.81857	-0.84037	-0.19815	-0.41664
PSAT1	2.55851	2.59995	1.89773	687.431	0.98121	0.99423	0.09119	0.82174
PSMD2	1.37451	1.00325	1.80888	759.502	-0.66304	-1.30796	-0.02997	1.0029
PSME2	1.28178	1.03452	1.84373	690.095	-0.79181	-1.26287	0.01756	0.82844
PSRC1	2.45627	2.54769	1.47909	203.269	0.83923	0.91888	-0.47963	-0.39526
PTH2R	4.20928	3.5643	2.31153	328.065	3.27369	2.38468	0.6554	-0.08157
PTX3	2.87921	2.79283	3.16064	334.593	1.42658	1.27234	1.81315	-0.06516
PUF60	1.04079	1.16625	2.72539	1335.39	-1.12648	-1.07294	1.21969	2.45047
PUS7	1.16748	1.24773	2.25391	271.324	-0.95054	-0.95545	0.57683	-0.2242
PXDN	1.36821	1.29658	2.46988	480.157	-0.67179	-0.88502	0.8713	0.30073
PYCR1	1.39581	1.51138	1.62029	292.517	-0.63346	-0.57532	-0.2871	-0.17093
PYCR3	1.75814	1.92817	1.89483	99.2336	-0.13028	0.02563	0.08723	-0.65677
RAB39B	2.05608	2.2691	1.76335	41.6289	0.28348	0.5172	-0.09204	-0.80157
RACGAP1	2.38954	2.287	2.72443	647.729	0.74656	0.54301	1.21838	0.72195
RAD51AP1	2.41937	2.34533	1.86711	571.208	0.78799	0.62711	0.04942	0.5296
RASSF10	3.37367	2.72526	2.82252	197.769	2.11326	1.17491	1.35213	-0.40909
RBCK1	1.26704	1.22518	1.87969	412.577	-0.81229	-0.98797	0.06658	0.13086
RCC2	1.17801	1.05415	2.07164	1185.06	-0.93593	-1.23457	0.3283	2.0726
RGS1	2.02599	2.00994	2.58419	339.567	0.24169	0.14353	1.02717	-0.05266
ROMO1	1.64781	1.7082	2.20819	448.184	-0.2835	-0.29153	0.51449	0.22036
RPS6KB2	1.5152	1.70746	1.24236	214.572	-0.46767	-0.2926	-0.80242	-0.36685
RUNX3	1.06734	1.21316	1.35753	135.641	-1.08961	-1.0053	-0.64538	-0.56525
S100A1	4.073	4.01549	1.70067	755.604	3.08443	3.03522	-0.17752	0.99311
S100A14	1.3049	1.58707	3.5876	839.905	-0.75971	-0.46618	2.39531	1.20501
S100A2	3.78539	3.57723	2.84687	590.471	2.68501	2.40332	1.38532	0.57802
SAPCD2	1.98315	2.31962	1.43641	202.902	0.1822	0.59005	-0.53783	-0.39619
SASS6	1.03415	1.21882	1.73699	180.668	-1.1357	-0.99714	-0.12799	-0.45207
SBK1	1.78924	1.91258	1.51591	239.213	-0.08709	0.00315	-0.42942	-0.30491
SCARA3	1.20288	1.29999	2.28257	132.476	-0.90139	-0.8801	0.6159	-0.57321
SCGB1D2	2.44726	3.0779	2.53271	588.817	0.82671	1.68336	0.95698	0.57386
SCGB2A1	3.04851	3.858	4.84794	1409.07	1.66169	2.80814	4.11378	2.63568
SCNN1A	1.16249	1.45401	1.26632	546.087	-0.95748	-0.65803	-0.76974	0.46646
SCRIB	2.44315	2.38882	2.74567	270.86	0.82102	0.68981	1.24734	-0.22536
SDC1	1.67134	1.79149	1.68492	175.462	-0.25083	-0.17144	-0.19898	-0.46516
SDK1	1.3205	1.47114	1.08097	42.8565	-0.73805	-0.63333	-1.02247	-0.79848
SELENOI	1.03	1.04007	1.12018	146.95	-1.14147	-1.25487	-0.969	-0.53683
SFN	2.60251	2.65744	1.63728	749.404	1.04232	1.07712	-0.26394	0.97752
SH2D3A	1.59057	1.39667	1.14602	39.7587	-0.36299	-0.7407	-0.93377	-0.80627
SIGIRR	1.29641	1.24114	1.05558	81.9806	-0.7715	-0.96496	-1.05709	-0.70014
SKA3	1.12306	1.2569	1.10575	171.389	-1.01223	-0.94224	-0.98868	-0.4754
SLC12A7	1.24538	1.26929	2.12758	1004.34	-0.84236	-0.92437	0.40457	1.61833
SLC27A3	1.89908	1.60493	1.01165	111.127	0.06545	-0.44043	-1.11699	-0.62687
SLC34A2	2.19008	2.32	2.36566	749.066	0.46956	0.59059	0.7292	0.97667
SLC35B2	1.14624	1.02585	1.89639	132.329	-0.98005	-1.27537	0.08936	-0.57358
SLC39A4	1.93294	2.22516	1.8797	432.381	0.11247	0.45384	0.0666	0.18064
SLC4A11	3.14015	3.11516	1.74464	333.974	1.78895	1.73708	-0.11756	-0.06672
SLC52A2	2.25928	2.30373	2.43567	393.055	0.56566	0.56713	0.82465	0.08179
SLFN13	1.00314	1.20605	1.35398	109.302	-1.17878	-1.01555	-0.65022	-0.63146
SMC4	1.63766	1.40954	1.36297	340.39	-0.2976	-0.72215	-0.63797	-0.05059
SMIM22	2.88529	3.03289	2.77083	320.511	1.43502	1.61847	1.28165	-0.10056
SNRPB	1.24927	1.11049	1.30543	790.41	-0.83697	-1.15333	-0.71642	1.0806
SORD	1.79864	1.6818	1.06543	205.958	-0.07404	-0.32959	-1.04366	-0.3885
SORL1	1.19394	1.27151	2.35976	517.169	-0.9138	-0.92117	0.72116	0.39377
SORT1	1.49887	1.76018	1.29011	226.892	-0.49034	-0.21658	-0.7373	-0.33588
SOX12	1.42396	1.60834	1.05069	120.453	-0.59437	-0.43551	-1.06376	-0.60343
SOX17	4.30216	4.43575	4.1071	917.32	3.40267	3.64116	3.10365	1.3996
SOX4	1.0452	1.0114	1.16381	170.746	-1.12037	-1.29621	-0.90952	-0.47701
SOX9	2.12409	2.03134	4.18969	452.289	0.37792	0.17438	3.21626	0.23068
SPATA2L	1.25096	1.05795	1.63905	45.5221	-0.83461	-1.22909	-0.26153	-0.79178
SPC25	2.72662	2.68782	2.07887	142.173	1.21467	1.12093	0.33816	-0.54884
SPON1	2.9745	2.83554	2.53106	745.274	1.55892	1.33391	0.95473	0.96714
SPSB2	1.18125	1.41057	2.15492	107.202	-0.93142	-0.72067	0.44186	-0.63674
SPTBN2	1.62791	1.73086	1.4139	103.462	-0.31113	-0.25886	-0.56852	-0.64614
ST14	1.2355	1.27696	1.4506	137.416	-0.85608	-0.91332	-0.51848	-0.56079
ST6GALNAC1	4.44323	4.37116	4.04267	581.445	3.59858	3.54804	3.0158	0.55533
STC2	2.54692	2.78396	1.33468	201.343	0.96512	1.25955	-0.67654	-0.40011
STIL	2.20001	2.20645	1.5824	345.873	0.48336	0.42687	-0.33878	-0.03681
STMP1	1.03823	1.48537	1.38061	138.158	-1.13004	-0.61282	-0.61392	-0.55893
STON2	2.41097	2.2806	1.16063	164.197	0.77632	0.53377	-0.91385	-0.49348
SUSD2	1.2179	1.56756	1.01914	240.735	-0.88053	-0.49432	-1.10677	-0.30109
SYCP2	1.31154	1.32358	1.10349	10.6543	-0.75049	-0.84609	-0.99176	-0.87943
SYK	1.85804	1.73203	1.08288	94.0201	0.00845	-0.25717	-1.01987	-0.66988
SYNE4	3.01253	2.56509	1.67322	323.36	1.61172	0.94397	-0.21493	-0.0934
SYTL1	2.62783	2.7613	1.35061	103.682	1.07748	1.22687	-0.65482	-0.64559
TACC3	2.37085	2.5896	2.48977	193.313	0.72061	0.97931	0.89843	-0.42029
TCF15	1.77997	1.56534	1.35567	92.0745	-0.09997	-0.49751	-0.64792	-0.67477
TCIM	2.85979	2.98666	5.32555	485.948	1.39962	1.55181	4.765	0.31529
TEAD3	1.51012	1.72205	1.31358	82.4822	-0.47471	-0.27157	-0.7053	-0.69888
TEAD4	1.62043	1.89265	1.17247	162.383	-0.32153	-0.02559	-0.8977	-0.49804
TEDC2	2.41854	2.72073	1.12728	107.77	0.78684	1.16838	-0.95933	-0.63531
THOC3	1.27757	1.04675	1.65111	577.574	-0.79766	-1.24523	-0.24509	0.5456
THSD4	1.42714	1.44358	1.11319	129.611	-0.58995	-0.67307	-0.97854	-0.58041
TIGD1	1.35684	1.26937	1.9412	116.379	-0.68758	-0.92426	0.15045	-0.61367
TIGD5	1.44539	1.71889	1.7671	118.885	-0.56461	-0.27612	-0.08693	-0.60737
TIMELESS	1.66102	1.21369	1.13449	206.142	-0.26515	-1.00453	-0.94949	-0.38804
TIMM50	1.26456	1.60719	1.05696	111.607	-0.81574	-0.43717	-1.0552	-0.62567
TK1	2.05562	2.41245	1.34487	213.5	0.28284	0.72389	-0.66264	-0.36955
TLCD1	2.43671	2.4541	1.15435	196.003	0.81207	0.78393	-0.92242	-0.41353
TMC4	1.82561	1.64294	1.94553	1133.87	-0.03658	-0.38563	0.15635	1.94393
TMCO6	1.8117	1.50967	1.51893	84.4931	-0.05591	-0.57778	-0.42532	-0.69382
TMEM161A	1.37253	1.39495	1.03408	449.845	-0.66579	-0.74319	-1.0864	0.22454
TMEM184B	1.44773	1.41311	1.60942	130.239	-0.56136	-0.717	-0.30193	-0.57883
TMEM45B	1.9487	1.92327	1.33964	90.7147	0.13435	0.01857	-0.66977	-0.67818
TMEM63C	1.21406	1.25959	1.13916	70.4628	-0.88587	-0.93836	-0.94313	-0.72909
TMPRSS4	3.23539	3.66151	1.91533	145.784	1.92122	2.52484	0.11517	-0.53976
TMSB10	1.77322	1.92018	1.15861	1434.48	-0.10934	0.0141	-0.91661	2.69955
TNNT1	2.77049	3.10216	2.82797	478.338	1.2756	1.71834	1.35956	0.29616
TOP1MT	1.45201	1.92803	1.19138	199.806	-0.55541	0.02542	-0.87192	-0.40397
TOP2A	3.10883	2.91462	1.81462	360.185	1.74546	1.44793	-0.02214	-0.00084
TPI1	1.29501	1.49883	1.51024	900.836	-0.77344	-0.59341	-0.43717	1.35817
TPRN	1.12522	1.64406	1.17486	166.389	-1.00923	-0.38402	-0.89445	-0.48797
TRIM28	1.18039	1.3267	1.63053	154.595	-0.93263	-0.84159	-0.27315	-0.51761
TRIM47	1.32501	1.43185	1.11086	323.842	-0.73179	-0.68998	-0.98171	-0.09219
TRIP13	2.67796	2.62246	2.4533	382.57	1.1471	1.02669	0.8487	0.05543
TSPAN33	1.71445	1.42753	1.08708	105.685	-0.19095	-0.69621	-1.01414	-0.64055
TTK	3.0559	3.05595	2.65881	331.624	1.67196	1.65172	1.12891	-0.07263
TUBA4A	1.17766	1.30739	2.26847	508.747	-0.93642	-0.86943	0.59668	0.3726
TYMS	1.32787	1.16819	1.05302	230.939	-0.72781	-1.07015	-1.06058	-0.32571
UBA7	1.14905	1.37341	1.01265	104.802	-0.97614	-0.77424	-1.11563	-0.64277
UBE2C	2.51182	2.69817	1.82606	497.013	0.91638	1.13586	-0.00654	0.3431
UBE2S	1.7438	1.44612	1.23159	162.682	-0.15019	-0.6694	-0.8171	-0.49728
UBE2T	1.56311	1.96871	1.39574	138.992	-0.40113	0.08409	-0.59328	-0.55683
UCP2	1.86626	1.95288	1.44668	737.287	0.01987	0.06127	-0.52382	0.94706
UGT2B28	1.83973	2.15063	2.46759	293.803	-0.01697	0.34638	0.86818	-0.16769
UHRF1	3.39752	3.48753	3.46237	162.17	2.14637	2.27398	2.22455	-0.49857
UNC5A	2.63477	2.76385	1.00373	65.2676	1.08712	1.23055	-1.12778	-0.74215
UNC5B	1.29949	1.19544	1.33679	229.167	-0.76722	-1.03085	-0.67366	-0.33017
UQCC3	1.67876	1.70534	2.93586	551.333	-0.24052	-0.29565	1.50667	0.47964
UQCRQ	1.28329	1.12077	2.02116	598.904	-0.78971	-1.13852	0.25947	0.59922
USP18	1.2375	1.0972	2.15329	279.653	-0.85331	-1.1725	0.43964	-0.20326
VSIG10	1.54506	1.33536	1.09595	46.5937	-0.42619	-0.8291	-1.00205	-0.78909
VTCN1	1.82178	1.72634	1.87097	873.221	-0.04191	-0.26537	0.05469	1.28875
VWCE	1.41274	1.91712	2.14662	120.709	-0.60995	0.0097	0.43054	-0.60279
WDR43	1.07994	1.36221	2.31249	367.276	-1.07212	-0.79039	0.65671	0.01699
WFDC2	2.0321	2.51289	1.33578	791.697	0.25017	0.86871	-0.67504	1.08383
WNT7A	3.24626	2.85405	1.12524	139.392	1.93632	1.3606	-0.9621	-0.55583
XKR4	3.75694	3.44075	2.33023	94.4862	2.64551	2.20654	0.68089	-0.6687
XPR1	1.1549	1.16481	1.38006	381.324	-0.96802	-1.07501	-0.61467	0.0523
YARS2	1.03858	1.11534	2.01604	205.9	-1.12956	-1.14634	0.2525	-0.38865
YDJC	1.69906	1.74554	1.22348	170.546	-0.21233	-0.23769	-0.82816	-0.47752
ZBTB22	1.11231	1.44146	1.03921	83.0507	-1.02716	-0.67613	-1.07941	-0.69745
ZBTB42	2.56184	2.1029	2.02009	234.717	0.98584	0.27757	0.25801	-0.31621
ZMYND19	1.46529	1.62109	2.05662	142.196	-0.53696	-0.41713	0.30783	-0.54878
ZNF367	1.34002	1.2967	2.04636	155.078	-0.71094	-0.88485	0.29383	-0.5164
ZNF692	1.11313	1.32859	1.41603	51.3783	-1.02602	-0.83887	-0.56562	-0.77706
ZNF707	1.62796	1.90607	1.12843	122.351	-0.31107	-0.00624	-0.95775	-0.59866
ZWILCH	1.172	1.31321	1.05145	210.724	-0.94428	-0.86104	-1.06272	-0.37652
ZWINT	3.31947	3.49357	2.66017	792.823	2.03798	2.2827	1.13077	1.08666

## Sheet: Table S2
SELENOI mRNA levels in different tumors and normal tissues in TCGA+GTEx databases.
Sample ID	Cancer type	Group	SELENOI mRNA
TCGA.OR.A5KZ.01	ACC(T=79;N=258)	Tumor	4.90864
TCGA.OR.A5JA.01	ACC(T=79;N=258)	Tumor	3.38326
TCGA.OR.A5K0.01	ACC(T=79;N=258)	Tumor	4.5906
TCGA.OR.A5L4.01	ACC(T=79;N=258)	Tumor	3.96675
TCGA.OR.A5JX.01	ACC(T=79;N=258)	Tumor	2.38772
TCGA.OR.A5J6.01	ACC(T=79;N=258)	Tumor	3.31037
TCGA.OR.A5LJ.01	ACC(T=79;N=258)	Tumor	3.60469
TCGA.OR.A5KU.01	ACC(T=79;N=258)	Tumor	3.92816
TCGA.OR.A5JG.01	ACC(T=79;N=258)	Tumor	3.72169
TCGA.OR.A5JE.01	ACC(T=79;N=258)	Tumor	4.9138
TCGA.OR.A5LC.01	ACC(T=79;N=258)	Tumor	4.33806
TCGA.OR.A5LE.01	ACC(T=79;N=258)	Tumor	5.35084
TCGA.OR.A5J3.01	ACC(T=79;N=258)	Tumor	4.04384
TCGA.PK.A5HA.01	ACC(T=79;N=258)	Tumor	1.70527
TCGA.OR.A5K9.01	ACC(T=79;N=258)	Tumor	4.15139
TCGA.P6.A5OG.01	ACC(T=79;N=258)	Tumor	3.56875
TCGA.P6.A5OF.01	ACC(T=79;N=258)	Tumor	4.12279
TCGA.OR.A5KT.01	ACC(T=79;N=258)	Tumor	4.04747
TCGA.OU.A5PI.01	ACC(T=79;N=258)	Tumor	4.08172
TCGA.OR.A5JJ.01	ACC(T=79;N=258)	Tumor	4.0937
TCGA.OR.A5L6.01	ACC(T=79;N=258)	Tumor	2.45386
TCGA.OR.A5LA.01	ACC(T=79;N=258)	Tumor	2.01393
TCGA.PA.A5YG.01	ACC(T=79;N=258)	Tumor	2.59875
TCGA.OR.A5K1.01	ACC(T=79;N=258)	Tumor	3.06704
TCGA.OR.A5JB.01	ACC(T=79;N=258)	Tumor	4.12662
TCGA.OR.A5KV.01	ACC(T=79;N=258)	Tumor	3.85511
TCGA.OR.A5JP.01	ACC(T=79;N=258)	Tumor	4.61251
TCGA.OR.A5JI.01	ACC(T=79;N=258)	Tumor	1.91976
TCGA.OR.A5KX.01	ACC(T=79;N=258)	Tumor	3.09766
TCGA.OR.A5K2.01	ACC(T=79;N=258)	Tumor	3.95389
TCGA.OR.A5L3.01	ACC(T=79;N=258)	Tumor	2.14666
TCGA.OR.A5JL.01	ACC(T=79;N=258)	Tumor	4.58574
TCGA.OR.A5K8.01	ACC(T=79;N=258)	Tumor	2.15215
TCGA.OR.A5KO.01	ACC(T=79;N=258)	Tumor	3.68818
TCGA.OR.A5LN.01	ACC(T=79;N=258)	Tumor	1.39813
TCGA.OR.A5JF.01	ACC(T=79;N=258)	Tumor	3.34956
TCGA.OR.A5JS.01	ACC(T=79;N=258)	Tumor	5.08969
TCGA.OR.A5LG.01	ACC(T=79;N=258)	Tumor	2.99924
TCGA.OR.A5LT.01	ACC(T=79;N=258)	Tumor	2.95099
TCGA.OR.A5LM.01	ACC(T=79;N=258)	Tumor	3.55218
TCGA.OR.A5LK.01	ACC(T=79;N=258)	Tumor	1.46545
TCGA.OR.A5L5.01	ACC(T=79;N=258)	Tumor	2.74876
TCGA.OR.A5JM.01	ACC(T=79;N=258)	Tumor	6.12873
TCGA.PK.A5H8.01	ACC(T=79;N=258)	Tumor	3.15982
TCGA.OR.A5J9.01	ACC(T=79;N=258)	Tumor	3.97558
TCGA.OR.A5JQ.01	ACC(T=79;N=258)	Tumor	3.40635
TCGA.OR.A5LH.01	ACC(T=79;N=258)	Tumor	4.11966
TCGA.OR.A5JT.01	ACC(T=79;N=258)	Tumor	3.66905
TCGA.OR.A5L8.01	ACC(T=79;N=258)	Tumor	3.84693
TCGA.OR.A5LR.01	ACC(T=79;N=258)	Tumor	3.47158
TCGA.OR.A5JC.01	ACC(T=79;N=258)	Tumor	2.78197
TCGA.OR.A5JZ.01	ACC(T=79;N=258)	Tumor	3.54215
TCGA.OR.A5J8.01	ACC(T=79;N=258)	Tumor	3.67232
TCGA.OR.A5JY.01	ACC(T=79;N=258)	Tumor	5.63054
TCGA.OR.A5J5.01	ACC(T=79;N=258)	Tumor	1.96495
TCGA.OR.A5K3.01	ACC(T=79;N=258)	Tumor	2.52937
TCGA.OR.A5JO.01	ACC(T=79;N=258)	Tumor	2.95146
TCGA.OR.A5K6.01	ACC(T=79;N=258)	Tumor	4.22008
TCGA.OR.A5LB.01	ACC(T=79;N=258)	Tumor	3.82476
TCGA.OR.A5LP.01	ACC(T=79;N=258)	Tumor	3.05302
TCGA.OR.A5JW.01	ACC(T=79;N=258)	Tumor	3.90376
TCGA.OR.A5LO.01	ACC(T=79;N=258)	Tumor	3.54851
TCGA.OR.A5KW.01	ACC(T=79;N=258)	Tumor	4.14544
TCGA.OR.A5K4.01	ACC(T=79;N=258)	Tumor	4.16502
TCGA.PK.A5H9.01	ACC(T=79;N=258)	Tumor	3.58517
TCGA.OR.A5L9.01	ACC(T=79;N=258)	Tumor	0.805045
TCGA.OR.A5JD.01	ACC(T=79;N=258)	Tumor	2.19569
TCGA.OR.A5JV.01	ACC(T=79;N=258)	Tumor	3.59846
TCGA.PK.A5HB.01	ACC(T=79;N=258)	Tumor	5.15416
TCGA.OR.A5J7.01	ACC(T=79;N=258)	Tumor	4.97591
TCGA.OR.A5KY.01	ACC(T=79;N=258)	Tumor	3.99413
TCGA.OR.A5K5.01	ACC(T=79;N=258)	Tumor	4.94185
TCGA.OR.A5J2.01	ACC(T=79;N=258)	Tumor	3.90467
TCGA.OR.A5LD.01	ACC(T=79;N=258)	Tumor	3.02262
TCGA.OR.A5JK.01	ACC(T=79;N=258)	Tumor	2.46921
TCGA.OR.A5LS.01	ACC(T=79;N=258)	Tumor	4.35633
TCGA.OR.A5JR.01	ACC(T=79;N=258)	Tumor	3.67615
TCGA.OR.A5LL.01	ACC(T=79;N=258)	Tumor	3.36435
TCGA.OR.A5J1.01	ACC(T=79;N=258)	Tumor	2.81198
GTEX.111CU.0126.SM.5GZWZ	ACC(T=79;N=258)	Normal	3.16157
GTEX.111YS.0126.SM.5987T	ACC(T=79;N=258)	Normal	2.8504
GTEX.1122O.0326.SM.5H124	ACC(T=79;N=258)	Normal	3.46728
GTEX.117YX.0126.SM.5EGH5	ACC(T=79;N=258)	Normal	3.12763
GTEX.11DXX.0126.SM.5EGH7	ACC(T=79;N=258)	Normal	3.43403
GTEX.11DXY.1626.SM.5H12L	ACC(T=79;N=258)	Normal	3.0165
GTEX.11DXZ.0226.SM.5EGGZ	ACC(T=79;N=258)	Normal	3.03984
GTEX.11EM3.0326.SM.5A5KJ	ACC(T=79;N=258)	Normal	3.27396
GTEX.11EMC.0526.SM.5EGJN	ACC(T=79;N=258)	Normal	2.91073
GTEX.11EQ9.0126.SM.5986I	ACC(T=79;N=258)	Normal	2.75617
GTEX.11GSP.0326.SM.5A5KW	ACC(T=79;N=258)	Normal	3.01774
GTEX.11I78.1826.SM.5A5M4	ACC(T=79;N=258)	Normal	3.12201
GTEX.11NSD.0226.SM.5A5LR	ACC(T=79;N=258)	Normal	3.31237
GTEX.11P7K.0126.SM.5986E	ACC(T=79;N=258)	Normal	3.01239
GTEX.11TT1.0126.SM.5LUAA	ACC(T=79;N=258)	Normal	3.42183
GTEX.11XUK.0126.SM.5CVLK	ACC(T=79;N=258)	Normal	2.85539
GTEX.1211K.0126.SM.59HJE	ACC(T=79;N=258)	Normal	3.48929
GTEX.12696.0626.SM.5EGGD	ACC(T=79;N=258)	Normal	3.92979
GTEX.12BJ1.0526.SM.5FQUD	ACC(T=79;N=258)	Normal	3.48671
GTEX.12WSD.2126.SM.5LZWK	ACC(T=79;N=258)	Normal	2.80839
GTEX.12WSG.0726.SM.5EGIG	ACC(T=79;N=258)	Normal	3.75916
GTEX.12WSJ.0126.SM.5GCOM	ACC(T=79;N=258)	Normal	3.35036
GTEX.12WSK.0326.SM.5GCOJ	ACC(T=79;N=258)	Normal	3.02751
GTEX.12WSL.0326.SM.5CVMK	ACC(T=79;N=258)	Normal	3.17808
GTEX.12WSN.0926.SM.5GCN1	ACC(T=79;N=258)	Normal	1.8679
GTEX.12ZZZ.0926.SM.5N9EQ	ACC(T=79;N=258)	Normal	2.03245
GTEX.13111.0326.SM.5DUXF	ACC(T=79;N=258)	Normal	2.5787
GTEX.131XF.0126.SM.5DUVF	ACC(T=79;N=258)	Normal	2.98368
GTEX.131XG.1326.SM.5DUX4	ACC(T=79;N=258)	Normal	3.71699
GTEX.131YS.2026.SM.5P9J8	ACC(T=79;N=258)	Normal	2.46074
GTEX.132AR.1726.SM.5EGHQ	ACC(T=79;N=258)	Normal	4.10769
GTEX.132NY.2226.SM.5J2LZ	ACC(T=79;N=258)	Normal	2.70443
GTEX.132QS.0126.SM.5IFH9	ACC(T=79;N=258)	Normal	2.7685
GTEX.1339X.0826.SM.5J2O6	ACC(T=79;N=258)	Normal	2.81085
GTEX.1399R.0326.SM.5KM1X	ACC(T=79;N=258)	Normal	3.42021
GTEX.1399S.0426.SM.5IFG5	ACC(T=79;N=258)	Normal	2.82436
GTEX.1399U.0226.SM.5P9J2	ACC(T=79;N=258)	Normal	3.09136
GTEX.139YR.0126.SM.5IJEY	ACC(T=79;N=258)	Normal	3.61235
GTEX.13CF3.0126.SM.5IFFM	ACC(T=79;N=258)	Normal	3.36275
GTEX.13D11.0426.SM.5LZYA	ACC(T=79;N=258)	Normal	2.99765
GTEX.13FH7.0226.SM.5IFGG	ACC(T=79;N=258)	Normal	3.87676
GTEX.13FTW.0126.SM.5IJED	ACC(T=79;N=258)	Normal	3.24686
GTEX.13N11.0826.SM.5IJFP	ACC(T=79;N=258)	Normal	2.9835
GTEX.13O1R.2326.SM.5IJF9	ACC(T=79;N=258)	Normal	4.17951
GTEX.13O21.0126.SM.5IJE8	ACC(T=79;N=258)	Normal	2.87086
GTEX.13O3O.1626.SM.5KM1O	ACC(T=79;N=258)	Normal	3.49697
GTEX.13O61.0126.SM.5KM4P	ACC(T=79;N=258)	Normal	3.11387
GTEX.13OVI.1226.SM.5J2ME	ACC(T=79;N=258)	Normal	3.03738
GTEX.13OW6.1726.SM.5IJGI	ACC(T=79;N=258)	Normal	3.12631
GTEX.13OW7.2726.SM.5L3HN	ACC(T=79;N=258)	Normal	2.83855
GTEX.13PL7.1026.SM.5MR5C	ACC(T=79;N=258)	Normal	2.89666
GTEX.13PVR.0226.SM.5RQJI	ACC(T=79;N=258)	Normal	2.97746
GTEX.13QBU.0526.SM.5IJFE	ACC(T=79;N=258)	Normal	3.1132
GTEX.13W3W.1326.SM.5LU4T	ACC(T=79;N=258)	Normal	3.1551
GTEX.144GL.1826.SM.79OMB	ACC(T=79;N=258)	Normal	2.70841
GTEX.145LT.0126.SM.5S2QJ	ACC(T=79;N=258)	Normal	3.02414
GTEX.145MN.0226.SM.5QGPY	ACC(T=79;N=258)	Normal	3.10165
GTEX.146FR.1526.SM.5SIB8	ACC(T=79;N=258)	Normal	3.11636
GTEX.14753.1726.SM.5NQ9X	ACC(T=79;N=258)	Normal	1.85439
GTEX.147F4.2526.SM.5NQBB	ACC(T=79;N=258)	Normal	3.56925
GTEX.14A5H.2126.SM.7IGNV	ACC(T=79;N=258)	Normal	3.03896
GTEX.14A5I.2126.SM.5NQA8	ACC(T=79;N=258)	Normal	3.33328
GTEX.14BMU.0126.SM.5S2Q9	ACC(T=79;N=258)	Normal	3.32998
GTEX.14C38.1726.SM.5RQJC	ACC(T=79;N=258)	Normal	3.31701
GTEX.14DAQ.1826.SM.5S2VV	ACC(T=79;N=258)	Normal	2.65581
GTEX.14DAR.1726.SM.664MZ	ACC(T=79;N=258)	Normal	2.59694
GTEX.14E1K.0626.SM.5S2PG	ACC(T=79;N=258)	Normal	3.26903
GTEX.14E6E.0126.SM.73KXH	ACC(T=79;N=258)	Normal	3.26078
GTEX.14H4A.0226.SM.5SI6Q	ACC(T=79;N=258)	Normal	3.10047
GTEX.14JG6.0126.SM.68726	ACC(T=79;N=258)	Normal	3.31629
GTEX.14PJ4.0426.SM.6871F	ACC(T=79;N=258)	Normal	3.57894
GTEX.14PJ6.0126.SM.686Z5	ACC(T=79;N=258)	Normal	3.17073
GTEX.14PJM.2226.SM.6AJAT	ACC(T=79;N=258)	Normal	3.24138
GTEX.14PK6.0126.SM.664O1	ACC(T=79;N=258)	Normal	3.09711
GTEX.14PKV.0726.SM.686ZF	ACC(T=79;N=258)	Normal	3.18919
GTEX.14PN3.1426.SM.686Z8	ACC(T=79;N=258)	Normal	3.37657
GTEX.14XAO.0326.SM.6ETZN	ACC(T=79;N=258)	Normal	3.01739
GTEX.15CHR.0626.SM.7938V	ACC(T=79;N=258)	Normal	3.94673
GTEX.15DYW.2126.SM.6M47B	ACC(T=79;N=258)	Normal	3.21878
GTEX.15ER7.1126.SM.6M47F	ACC(T=79;N=258)	Normal	2.45101
GTEX.15EU6.0326.SM.6M48I	ACC(T=79;N=258)	Normal	3.35671
GTEX.15SHU.1926.SM.7KUMO	ACC(T=79;N=258)	Normal	3.03192
GTEX.16AAH.0226.SM.793A8	ACC(T=79;N=258)	Normal	3.41468
GTEX.16MT8.1626.SM.7EWDW	ACC(T=79;N=258)	Normal	3.80941
GTEX.16NGA.0126.SM.72D6U	ACC(T=79;N=258)	Normal	3.20022
GTEX.17HGU.0126.SM.7DHLV	ACC(T=79;N=258)	Normal	2.92543
GTEX.17HHE.0226.SM.79399	ACC(T=79;N=258)	Normal	3.26018
GTEX.17HHY.2226.SM.7KFS4	ACC(T=79;N=258)	Normal	2.50944
GTEX.17KNJ.0326.SM.7KFS5	ACC(T=79;N=258)	Normal	3.53481
GTEX.18A6Q.1826.SM.72D6I	ACC(T=79;N=258)	Normal	2.58424
GTEX.18A7A.1826.SM.7KFTU	ACC(T=79;N=258)	Normal	2.94298
GTEX.18D9B.1926.SM.7KFSV	ACC(T=79;N=258)	Normal	3.29558
GTEX.1A32A.2126.SM.718AZ	ACC(T=79;N=258)	Normal	3.47379
GTEX.1A3MV.0226.SM.731FS	ACC(T=79;N=258)	Normal	3.6427
GTEX.1A3MW.2126.SM.731DO	ACC(T=79;N=258)	Normal	2.4452
GTEX.1A8FM.1926.SM.7MXTX	ACC(T=79;N=258)	Normal	3.06229
GTEX.1AMFI.0626.SM.731DR	ACC(T=79;N=258)	Normal	3.53854
GTEX.1AX8Z.2426.SM.72D7D	ACC(T=79;N=258)	Normal	2.95177
GTEX.1AX9J.0626.SM.72D7L	ACC(T=79;N=258)	Normal	4.02059
GTEX.1AX9K.0126.SM.7PC1B	ACC(T=79;N=258)	Normal	3.08576
GTEX.1B8KE.0926.SM.7189I	ACC(T=79;N=258)	Normal	3.53605
GTEX.1B8KZ.0126.SM.7DHM5	ACC(T=79;N=258)	Normal	2.64478
GTEX.1B8L1.1326.SM.7MKG6	ACC(T=79;N=258)	Normal	2.53232
GTEX.1B996.2026.SM.7MKG7	ACC(T=79;N=258)	Normal	4.22497
GTEX.1BAJH.2626.SM.7EPG6	ACC(T=79;N=258)	Normal	3.05415
GTEX.1C475.0126.SM.731DC	ACC(T=79;N=258)	Normal	3.64039
GTEX.1CAMR.0126.SM.79391	ACC(T=79;N=258)	Normal	4.0321
GTEX.1CAMS.0226.SM.79397	ACC(T=79;N=258)	Normal	4.06781
GTEX.1CB4F.0126.SM.9JGGZ	ACC(T=79;N=258)	Normal	2.97526
GTEX.1EH9U.1726.SM.7P8QK	ACC(T=79;N=258)	Normal	2.69644
GTEX.1EKGG.2126.SM.7MKFT	ACC(T=79;N=258)	Normal	2.31759
GTEX.1F5PK.0826.SM.7MXVI	ACC(T=79;N=258)	Normal	2.41765
GTEX.1F5PL.2326.SM.7MKFC	ACC(T=79;N=258)	Normal	3.56925
GTEX.1F75A.2026.SM.9KNTR	ACC(T=79;N=258)	Normal	1.72509
GTEX.1F75I.0126.SM.9WPPW	ACC(T=79;N=258)	Normal	3.14666
GTEX.1F88F.1526.SM.9JGG1	ACC(T=79;N=258)	Normal	2.5477
GTEX.1GF9V.2026.SM.9JGHS	ACC(T=79;N=258)	Normal	1.98368
GTEX.1GL5R.1026.SM.7P8U1	ACC(T=79;N=258)	Normal	3.36625
GTEX.1GMR3.0926.SM.9WPP9	ACC(T=79;N=258)	Normal	2.87027
GTEX.1GN1V.1626.SM.7PBZF	ACC(T=79;N=258)	Normal	2.97012
GTEX.1GN73.1526.SM.9WPP1	ACC(T=79;N=258)	Normal	3.21039
GTEX.1H11D.2426.SM.9JGGN	ACC(T=79;N=258)	Normal	3.70708
GTEX.1H1E6.1026.SM.9JGFZ	ACC(T=79;N=258)	Normal	3.49697
GTEX.1H3VY.1826.SM.9JGI4	ACC(T=79;N=258)	Normal	3.13832
GTEX.1HBPI.1926.SM.CE6RT	ACC(T=79;N=258)	Normal	2.18428
GTEX.1HC8U.0226.SM.9WG7Q	ACC(T=79;N=258)	Normal	3.14339
GTEX.1HCU6.1826.SM.C1YRN	ACC(T=79;N=258)	Normal	3.8679
GTEX.1HKZK.0126.SM.B2LWF	ACC(T=79;N=258)	Normal	3.00845
GTEX.1I1GP.1826.SM.C1YS1	ACC(T=79;N=258)	Normal	3.93168
GTEX.1I1GQ.2026.SM.ARU7F	ACC(T=79;N=258)	Normal	3.00126
GTEX.1I1GT.0126.SM.B2LWM	ACC(T=79;N=258)	Normal	3.4572
GTEX.1I1GU.0226.SM.AHZ2J	ACC(T=79;N=258)	Normal	3.70929
GTEX.1I1GV.1826.SM.CNNR8	ACC(T=79;N=258)	Normal	2.05311
GTEX.1ICG6.0226.SM.AHZ2P	ACC(T=79;N=258)	Normal	2.76256
GTEX.1IDJH.1726.SM.A96T3	ACC(T=79;N=258)	Normal	2.17345
GTEX.1IDJU.0126.SM.CNNR2	ACC(T=79;N=258)	Normal	3.08576
GTEX.1J8EW.1826.SM.C1YQW	ACC(T=79;N=258)	Normal	3.47249
GTEX.1J8Q3.0326.SM.CE6TD	ACC(T=79;N=258)	Normal	3.13142
GTEX.1JKYN.0126.SM.AHZ4C	ACC(T=79;N=258)	Normal	3.34922
GTEX.1JMLX.1126.SM.CXZJN	ACC(T=79;N=258)	Normal	3.4359
GTEX.1K2DA.0226.SM.CGQGW	ACC(T=79;N=258)	Normal	3.14078
GTEX.1K2DU.0826.SM.DHXKA	ACC(T=79;N=258)	Normal	1.79327
GTEX.1KANB.2626.SM.EV7BF	ACC(T=79;N=258)	Normal	2.93452
GTEX.1KD4Q.1826.SM.DIPFV	ACC(T=79;N=258)	Normal	1.81926
GTEX.1KWVE.0726.SM.D4P3O	ACC(T=79;N=258)	Normal	3.20524
GTEX.1KXAM.0326.SM.EV7AQ	ACC(T=79;N=258)	Normal	3.3553
GTEX.1LG7Z.0426.SM.D4P47	ACC(T=79;N=258)	Normal	2.89782
GTEX.1LGRB.0326.SM.CNPQC	ACC(T=79;N=258)	Normal	2.99729
GTEX.1LNCM.0826.SM.DHXL6	ACC(T=79;N=258)	Normal	2.32941
GTEX.1LVAN.0826.SM.CNNPG	ACC(T=79;N=258)	Normal	3.05363
GTEX.1M5QR.1726.SM.EV7AU	ACC(T=79;N=258)	Normal	2.88986
GTEX.1NUQO.0626.SM.E6CQT	ACC(T=79;N=258)	Normal	3.49313
GTEX.1PIIG.1426.SM.EXOIS	ACC(T=79;N=258)	Normal	3.16575
GTEX.1PPH8.0826.SM.DTX9T	ACC(T=79;N=258)	Normal	3.33357
GTEX.1PWST.2126.SM.DPRZ5	ACC(T=79;N=258)	Normal	4.47832
GTEX.1QMI2.1926.SM.EAZ4B	ACC(T=79;N=258)	Normal	2.8125
GTEX.1QP29.0326.SM.E6CQ4	ACC(T=79;N=258)	Normal	3.24671
GTEX.1QP2A.2626.SM.EAZ3L	ACC(T=79;N=258)	Normal	3.62293
GTEX.1QPFJ.2526.SM.EXOJX	ACC(T=79;N=258)	Normal	2.78701
GTEX.1R7EV.1726.SM.E6CR8	ACC(T=79;N=258)	Normal	2.76299
GTEX.1RAZQ.0226.SM.EV7BK	ACC(T=79;N=258)	Normal	2.88733
GTEX.1RQEC.1926.SM.DTX7M	ACC(T=79;N=258)	Normal	3.56803
GTEX.1S82P.1126.SM.EV79M	ACC(T=79;N=258)	Normal	3.38211
GTEX.NFK9.1726.SM.3TW8P	ACC(T=79;N=258)	Normal	2.81537
GTEX.O5YT.1326.SM.3MJGR	ACC(T=79;N=258)	Normal	3.488
GTEX.O5YV.1126.SM.3LK73	ACC(T=79;N=258)	Normal	4.10266
GTEX.OHPK.1326.SM.3MJGN	ACC(T=79;N=258)	Normal	3.18888
GTEX.OHPL.1326.SM.3MJGG	ACC(T=79;N=258)	Normal	3.20727
GTEX.OIZF.1326.SM.3MJGU	ACC(T=79;N=258)	Normal	3.84298
GTEX.OIZH.1326.SM.3NB1H	ACC(T=79;N=258)	Normal	3.25369
GTEX.OOBK.3125.SM.3LK5R	ACC(T=79;N=258)	Normal	3.59694
GTEX.OXRK.0126.SM.3NB1E	ACC(T=79;N=258)	Normal	3.37587
GTEX.P4QS.1326.SM.3NMCD	ACC(T=79;N=258)	Normal	3.60881
GTEX.P4QT.1326.SM.3NMD3	ACC(T=79;N=258)	Normal	3.01988
GTEX.PLZ5.0326.SM.3P614	ACC(T=79;N=258)	Normal	3.7301
GTEX.PLZ6.0226.SM.3P61I	ACC(T=79;N=258)	Normal	3.22974
GTEX.PW2O.0226.SM.48TC7	ACC(T=79;N=258)	Normal	2.71127
GTEX.PWCY.0226.SM.48TD8	ACC(T=79;N=258)	Normal	3.41873
GTEX.PX3G.1326.SM.48U18	ACC(T=79;N=258)	Normal	3.21101
GTEX.Q2AH.0126.SM.48U2B	ACC(T=79;N=258)	Normal	3.03351
GTEX.Q2AI.0226.SM.48U1D	ACC(T=79;N=258)	Normal	3.24656
GTEX.Q734.0126.SM.48U1E	ACC(T=79;N=258)	Normal	3.14437
GTEX.QCQG.0126.SM.48U27	ACC(T=79;N=258)	Normal	2.96107
GTEX.QDVJ.1126.SM.48U1U	ACC(T=79;N=258)	Normal	2.78597
GTEX.QDVN.0426.SM.48TZ6	ACC(T=79;N=258)	Normal	3.34199
GTEX.QEG5.1826.SM.CE6QW	ACC(T=79;N=258)	Normal	3.44467
GTEX.QLQ7.0126.SM.CL55R	ACC(T=79;N=258)	Normal	3.94017
GTEX.QLQW.0226.SM.447BJ	ACC(T=79;N=258)	Normal	3.65878
GTEX.QMRM.0126.SM.CJI1R	ACC(T=79;N=258)	Normal	3.14356
GTEX.QXCU.1326.SM.48FE2	ACC(T=79;N=258)	Normal	3.84097
GTEX.R53T.0226.SM.48FEH	ACC(T=79;N=258)	Normal	3.93829
GTEX.R55C.0226.SM.48FEO	ACC(T=79;N=258)	Normal	3.42048
GTEX.R55E.1826.SM.EXOHD	ACC(T=79;N=258)	Normal	3.08321
GTEX.R55G.0126.SM.48FDS	ACC(T=79;N=258)	Normal	3.5509
GTEX.REY6.1726.SM.48FDL	ACC(T=79;N=258)	Normal	3.3512
GTEX.RM2N.0126.SM.48FDD	ACC(T=79;N=258)	Normal	2.95661
GTEX.RNOR.1626.SM.EZ6MM	ACC(T=79;N=258)	Normal	2.29425
GTEX.RUSQ.0226.SM.47JWT	ACC(T=79;N=258)	Normal	4.73715
GTEX.RWSA.1726.SM.47JX7	ACC(T=79;N=258)	Normal	3.54102
GTEX.S32W.0126.SM.4AD61	ACC(T=79;N=258)	Normal	3.6565
GTEX.S33H.1326.SM.4AD6A	ACC(T=79;N=258)	Normal	2.7137
GTEX.S341.0126.SM.4AD64	ACC(T=79;N=258)	Normal	3.10969
GTEX.S3XE.0126.SM.4AD4R	ACC(T=79;N=258)	Normal	3.34767
GTEX.S4Q7.0226.SM.4AD5O	ACC(T=79;N=258)	Normal	3.1491
GTEX.S4Z8.0126.SM.4GICC	ACC(T=79;N=258)	Normal	3.25263
GTEX.SUCS.0526.SM.4DM56	ACC(T=79;N=258)	Normal	3.31615
GTEX.T6MO.0126.SM.4DM6X	ACC(T=79;N=258)	Normal	3.38915
GTEX.TKQ2.0226.SM.4DM6V	ACC(T=79;N=258)	Normal	3.00288
GTEX.TMMY.0126.SM.4DXTP	ACC(T=79;N=258)	Normal	3.04858
GTEX.U3ZM.0226.SM.4DXTA	ACC(T=79;N=258)	Normal	2.91207
GTEX.U3ZN.0826.SM.4DXSZ	ACC(T=79;N=258)	Normal	3.86691
GTEX.U4B1.0126.SM.4DXSN	ACC(T=79;N=258)	Normal	3.80219
GTEX.UJMC.0226.SM.4IHLH	ACC(T=79;N=258)	Normal	2.85439
GTEX.V1D1.0226.SM.4JBHG	ACC(T=79;N=258)	Normal	2.70929
GTEX.V955.0126.SM.4JBH5	ACC(T=79;N=258)	Normal	3.43883
GTEX.VJYA.0526.SM.4KL1R	ACC(T=79;N=258)	Normal	3.00162
GTEX.VUSG.1526.SM.4KKZH	ACC(T=79;N=258)	Normal	3.09153
GTEX.W5WG.1126.SM.4LMK4	ACC(T=79;N=258)	Normal	3.4957
GTEX.WFG8.0126.SM.4LVMH	ACC(T=79;N=258)	Normal	3.29734
GTEX.WHPG.1526.SM.4M1ZK	ACC(T=79;N=258)	Normal	3.42264
GTEX.WQUQ.0126.SM.4OOSS	ACC(T=79;N=258)	Normal	3.33857
GTEX.WY7C.0326.SM.4OND5	ACC(T=79;N=258)	Normal	2.89666
GTEX.WYVS.0226.SM.4ONDK	ACC(T=79;N=258)	Normal	3.25459
GTEX.X4EO.1726.SM.4QARN	ACC(T=79;N=258)	Normal	3.13027
GTEX.X4LF.0126.SM.4QAS7	ACC(T=79;N=258)	Normal	2.94916
GTEX.XMK1.0226.SM.4B65D	ACC(T=79;N=258)	Normal	3.00486
GTEX.XQ3S.1726.SM.4BOOD	ACC(T=79;N=258)	Normal	2.78262
GTEX.XUZC.0226.SM.4BOO7	ACC(T=79;N=258)	Normal	2.76765
GTEX.XV7Q.0226.SM.4BRVL	ACC(T=79;N=258)	Normal	3.25323
GTEX.XYKS.0926.SM.4BRVG	ACC(T=79;N=258)	Normal	3.52857
GTEX.Y114.0526.SM.4TT8V	ACC(T=79;N=258)	Normal	3.11902
GTEX.Y3IK.0226.SM.51MRJ	ACC(T=79;N=258)	Normal	3.29101
GTEX.Y5LM.0126.SM.4VBRL	ACC(T=79;N=258)	Normal	3.35205
GTEX.Y5V5.1326.SM.4V6G9	ACC(T=79;N=258)	Normal	3.31049
GTEX.Y5V6.1926.SM.5IFIL	ACC(T=79;N=258)	Normal	2.82619
GTEX.Y9LG.0126.SM.5Q59W	ACC(T=79;N=258)	Normal	3.20054
GTEX.YB5E.0226.SM.5IFHI	ACC(T=79;N=258)	Normal	3.26138
GTEX.YF7O.0126.SM.5IFIR	ACC(T=79;N=258)	Normal	3.24975
GTEX.YFCO.0126.SM.4W1YT	ACC(T=79;N=258)	Normal	2.68952
GTEX.ZA64.0226.SM.5HL9C	ACC(T=79;N=258)	Normal	2.72465
GTEX.ZDTT.0126.SM.4WKHA	ACC(T=79;N=258)	Normal	3.05554
GTEX.ZEX8.0626.SM.DO118	ACC(T=79;N=258)	Normal	3.42573
GTEX.ZF2S.0126.SM.4WKFO	ACC(T=79;N=258)	Normal	3.45246
GTEX.ZLFU.0826.SM.4WWBP	ACC(T=79;N=258)	Normal	3.23143
GTEX.ZLV1.0226.SM.4WWC1	ACC(T=79;N=258)	Normal	3.33514
GTEX.ZLWG.0126.SM.4WWC5	ACC(T=79;N=258)	Normal	3.22558
GTEX.ZP4G.0126.SM.4YCE3	ACC(T=79;N=258)	Normal	3.07656
GTEX.ZPCL.0826.SM.DNZZ7	ACC(T=79;N=258)	Normal	3.20445
GTEX.ZT9W.0126.SM.4YCFD	ACC(T=79;N=258)	Normal	2.69577
GTEX.ZT9X.0126.SM.4YCFC	ACC(T=79;N=258)	Normal	2.83875
GTEX.ZTSS.0326.SM.5987M	ACC(T=79;N=258)	Normal	3.22712
GTEX.ZUA1.1926.SM.5E45E	ACC(T=79;N=258)	Normal	1.96347
GTEX.ZVP2.0126.SM.5NQ7D	ACC(T=79;N=258)	Normal	3.16752
GTEX.ZVT2.0826.SM.5GIEO	ACC(T=79;N=258)	Normal	3.24275
GTEX.ZY6K.0126.SM.5SIAM	ACC(T=79;N=258)	Normal	3.71809
GTEX.ZYFG.0926.SM.5BC5U	ACC(T=79;N=258)	Normal	3.32236
GTEX.ZYVF.1626.SM.5N9EH	ACC(T=79;N=258)	Normal	3.03122
GTEX.ZZPU.1226.SM.5N9CK	ACC(T=79;N=258)	Normal	3.16672
TCGA.ZF.A9RN.01	BLCA(T=406;N=40)	Tumor	4.95689
TCGA.CF.A1HR.01	BLCA(T=406;N=40)	Tumor	4.14968
TCGA.XF.A8HH.01	BLCA(T=406;N=40)	Tumor	4.89988
TCGA.ZF.AA4W.01	BLCA(T=406;N=40)	Tumor	4.22031
TCGA.XF.A9SU.01	BLCA(T=406;N=40)	Tumor	3.457
TCGA.DK.A3IQ.01	BLCA(T=406;N=40)	Tumor	3.83791
TCGA.FD.A6TK.01	BLCA(T=406;N=40)	Tumor	4.68953
TCGA.DK.A1A7.01	BLCA(T=406;N=40)	Tumor	3.11636
TCGA.CU.A5W6.01	BLCA(T=406;N=40)	Tumor	4.80806
TCGA.DK.A3X1.01	BLCA(T=406;N=40)	Tumor	3.72586
TCGA.XF.A9ST.01	BLCA(T=406;N=40)	Tumor	5.03874
TCGA.CF.A9FM.01	BLCA(T=406;N=40)	Tumor	4.64255
TCGA.BT.A20V.01	BLCA(T=406;N=40)	Tumor	5.35544
TCGA.GV.A3QF.01	BLCA(T=406;N=40)	Tumor	5.2866
TCGA.DK.A2I4.01	BLCA(T=406;N=40)	Tumor	4.33203
TCGA.DK.A6B2.01	BLCA(T=406;N=40)	Tumor	5.03589
TCGA.DK.A1AG.01	BLCA(T=406;N=40)	Tumor	4.42154
TCGA.XF.A9SZ.01	BLCA(T=406;N=40)	Tumor	4.49928
TCGA.E7.A519.01	BLCA(T=406;N=40)	Tumor	2.09876
TCGA.2F.A9KO.01	BLCA(T=406;N=40)	Tumor	4.55547
TCGA.ZF.A9R1.01	BLCA(T=406;N=40)	Tumor	5.09119
TCGA.4Z.AA7S.01	BLCA(T=406;N=40)	Tumor	4.42021
TCGA.BL.A13J.01	BLCA(T=406;N=40)	Tumor	6.1478
TCGA.DK.A3IK.01	BLCA(T=406;N=40)	Tumor	3.96678
TCGA.C4.A0F1.01	BLCA(T=406;N=40)	Tumor	4.05539
TCGA.DK.A3IS.01	BLCA(T=406;N=40)	Tumor	4.12862
TCGA.UY.A9PH.01	BLCA(T=406;N=40)	Tumor	3.80856
TCGA.E5.A4TZ.01	BLCA(T=406;N=40)	Tumor	5.0973
TCGA.DK.A3WW.01	BLCA(T=406;N=40)	Tumor	3.98679
TCGA.K4.A5RH.01	BLCA(T=406;N=40)	Tumor	4.27453
TCGA.ZF.AA56.01	BLCA(T=406;N=40)	Tumor	5.36854
TCGA.UY.A8OB.01	BLCA(T=406;N=40)	Tumor	4.82888
TCGA.YC.A9TC.01	BLCA(T=406;N=40)	Tumor	4.44387
TCGA.CF.A7I0.01	BLCA(T=406;N=40)	Tumor	4.47632
TCGA.K4.A5RJ.01	BLCA(T=406;N=40)	Tumor	4.04378
TCGA.YF.AA3L.01	BLCA(T=406;N=40)	Tumor	3.52472
TCGA.CF.A3MI.01	BLCA(T=406;N=40)	Tumor	2.17444
TCGA.DK.A6B0.01	BLCA(T=406;N=40)	Tumor	3.54685
TCGA.DK.A6B1.01	BLCA(T=406;N=40)	Tumor	4.88027
TCGA.G2.AA3C.01	BLCA(T=406;N=40)	Tumor	3.50551
TCGA.XF.AAN3.01	BLCA(T=406;N=40)	Tumor	5.32916
TCGA.CU.A0YO.01	BLCA(T=406;N=40)	Tumor	4.03763
TCGA.BT.A3PJ.01	BLCA(T=406;N=40)	Tumor	4.946
TCGA.CF.A47Y.01	BLCA(T=406;N=40)	Tumor	2.77241
TCGA.FD.A62O.01	BLCA(T=406;N=40)	Tumor	4.95856
TCGA.BL.A0C8.01	BLCA(T=406;N=40)	Tumor	4.48892
TCGA.E7.A7DV.01	BLCA(T=406;N=40)	Tumor	4.0464
TCGA.DK.A3WY.01	BLCA(T=406;N=40)	Tumor	3.59547
TCGA.BT.A20N.01	BLCA(T=406;N=40)	Tumor	5.68925
TCGA.G2.A2ES.01	BLCA(T=406;N=40)	Tumor	5.0761
TCGA.GC.A3YS.01	BLCA(T=406;N=40)	Tumor	3.85236
TCGA.FD.A43X.01	BLCA(T=406;N=40)	Tumor	3.94352
TCGA.XF.A9SM.01	BLCA(T=406;N=40)	Tumor	4.36393
TCGA.DK.A6AV.01	BLCA(T=406;N=40)	Tumor	5.41691
TCGA.GU.A42Q.01	BLCA(T=406;N=40)	Tumor	6.24371
TCGA.C4.A0F7.01	BLCA(T=406;N=40)	Tumor	4.97555
TCGA.CF.A47W.01	BLCA(T=406;N=40)	Tumor	3.41927
TCGA.XF.AAMQ.01	BLCA(T=406;N=40)	Tumor	4.66608
TCGA.K4.A3WS.01	BLCA(T=406;N=40)	Tumor	4.45422
TCGA.C4.A0EZ.01	BLCA(T=406;N=40)	Tumor	5.44895
TCGA.CF.A47S.01	BLCA(T=406;N=40)	Tumor	3.24779
TCGA.ZF.AA5P.01	BLCA(T=406;N=40)	Tumor	3.6032
TCGA.XF.A9SX.01	BLCA(T=406;N=40)	Tumor	3.70473
TCGA.FD.A3B8.01	BLCA(T=406;N=40)	Tumor	4.73639
TCGA.CF.A27C.01	BLCA(T=406;N=40)	Tumor	4.23733
TCGA.XF.A9T4.01	BLCA(T=406;N=40)	Tumor	4.56202
TCGA.HQ.A2OF.01	BLCA(T=406;N=40)	Tumor	5.72359
TCGA.DK.AA74.01	BLCA(T=406;N=40)	Tumor	3.28167
TCGA.FD.A3SM.01	BLCA(T=406;N=40)	Tumor	4.79277
TCGA.KQ.A41P.01	BLCA(T=406;N=40)	Tumor	4.28657
TCGA.C4.A0F6.01	BLCA(T=406;N=40)	Tumor	4.92362
TCGA.FD.A3B5.01	BLCA(T=406;N=40)	Tumor	4.49198
TCGA.4Z.AA80.01	BLCA(T=406;N=40)	Tumor	5.25288
TCGA.FD.A3B6.01	BLCA(T=406;N=40)	Tumor	4.83726
TCGA.4Z.AA87.01	BLCA(T=406;N=40)	Tumor	4.1643
TCGA.DK.A1A6.01	BLCA(T=406;N=40)	Tumor	6.02389
TCGA.DK.A1AD.01	BLCA(T=406;N=40)	Tumor	4.11718
TCGA.FD.A5BS.01	BLCA(T=406;N=40)	Tumor	2.30127
TCGA.2F.A9KW.01	BLCA(T=406;N=40)	Tumor	4.91332
TCGA.DK.AA6T.01	BLCA(T=406;N=40)	Tumor	4.13396
TCGA.4Z.AA84.01	BLCA(T=406;N=40)	Tumor	4.99884
TCGA.FJ.A3Z9.01	BLCA(T=406;N=40)	Tumor	3.64443
TCGA.CU.A0YR.01	BLCA(T=406;N=40)	Tumor	5.34539
TCGA.FD.A3B3.01	BLCA(T=406;N=40)	Tumor	4.15355
TCGA.FD.A43N.01	BLCA(T=406;N=40)	Tumor	4.18059
TCGA.BL.A13I.01	BLCA(T=406;N=40)	Tumor	6.30823
TCGA.KQ.A41S.01	BLCA(T=406;N=40)	Tumor	3.69792
TCGA.4Z.AA86.01	BLCA(T=406;N=40)	Tumor	5.05282
TCGA.E7.A5KF.01	BLCA(T=406;N=40)	Tumor	4.56761
TCGA.XF.AAN7.01	BLCA(T=406;N=40)	Tumor	3.67571
TCGA.DK.AA6M.01	BLCA(T=406;N=40)	Tumor	4.00272
TCGA.CU.A3YL.01	BLCA(T=406;N=40)	Tumor	4.33437
TCGA.ZF.A9RD.01	BLCA(T=406;N=40)	Tumor	4.29449
TCGA.C4.A0F0.01	BLCA(T=406;N=40)	Tumor	4.8435
TCGA.FD.A3SR.01	BLCA(T=406;N=40)	Tumor	5.24841
TCGA.DK.A6B5.01	BLCA(T=406;N=40)	Tumor	4.63691
TCGA.HQ.A5ND.01	BLCA(T=406;N=40)	Tumor	4.82216
TCGA.DK.AA76.01	BLCA(T=406;N=40)	Tumor	5.288
TCGA.CF.A47V.01	BLCA(T=406;N=40)	Tumor	3.2345
TCGA.E7.A3Y1.01	BLCA(T=406;N=40)	Tumor	3.10956
TCGA.ZF.AA53.01	BLCA(T=406;N=40)	Tumor	3.44749
TCGA.ZF.A9R7.01	BLCA(T=406;N=40)	Tumor	3.67466
TCGA.GV.A40G.01	BLCA(T=406;N=40)	Tumor	4.74348
TCGA.4Z.AA7M.01	BLCA(T=406;N=40)	Tumor	4.637
TCGA.BT.A2LD.01	BLCA(T=406;N=40)	Tumor	5.23964
TCGA.4Z.AA82.01	BLCA(T=406;N=40)	Tumor	5.4585
TCGA.FD.A62P.01	BLCA(T=406;N=40)	Tumor	5.04595
TCGA.DK.AA6U.01	BLCA(T=406;N=40)	Tumor	5.00911
TCGA.FD.A3N6.01	BLCA(T=406;N=40)	Tumor	5.08442
TCGA.2F.A9KR.01	BLCA(T=406;N=40)	Tumor	4.80479
TCGA.CF.A3MF.01	BLCA(T=406;N=40)	Tumor	1.09606
TCGA.CU.A3KJ.01	BLCA(T=406;N=40)	Tumor	4.27743
TCGA.FD.A6TC.01	BLCA(T=406;N=40)	Tumor	4.74799
TCGA.XF.A8HB.01	BLCA(T=406;N=40)	Tumor	3.43946
TCGA.XF.AAN1.01	BLCA(T=406;N=40)	Tumor	4.34133
TCGA.FJ.A871.01	BLCA(T=406;N=40)	Tumor	4.02883
TCGA.UY.A9PA.01	BLCA(T=406;N=40)	Tumor	4.54544
TCGA.E7.A4IJ.01	BLCA(T=406;N=40)	Tumor	4.49305
TCGA.XF.AAMZ.01	BLCA(T=406;N=40)	Tumor	4.74704
TCGA.XF.AAMR.01	BLCA(T=406;N=40)	Tumor	3.86789
TCGA.BT.A42E.01	BLCA(T=406;N=40)	Tumor	3.85558
TCGA.K4.A6FZ.01	BLCA(T=406;N=40)	Tumor	4.55207
TCGA.DK.A1AF.01	BLCA(T=406;N=40)	Tumor	4.57549
TCGA.FD.A6TB.01	BLCA(T=406;N=40)	Tumor	4.26528
TCGA.GU.AATO.01	BLCA(T=406;N=40)	Tumor	4.48027
TCGA.BT.A20U.01	BLCA(T=406;N=40)	Tumor	5.76084
TCGA.DK.A1AA.01	BLCA(T=406;N=40)	Tumor	4.62357
TCGA.GV.A3JW.01	BLCA(T=406;N=40)	Tumor	4.50194
TCGA.FD.A5BZ.01	BLCA(T=406;N=40)	Tumor	4.71925
TCGA.ZF.A9R9.01	BLCA(T=406;N=40)	Tumor	2.9607
TCGA.G2.AA3F.01	BLCA(T=406;N=40)	Tumor	4.9743
TCGA.ZF.AA5H.01	BLCA(T=406;N=40)	Tumor	3.99679
TCGA.XF.A8HD.01	BLCA(T=406;N=40)	Tumor	4.04218
TCGA.FD.A6TH.01	BLCA(T=406;N=40)	Tumor	4.30374
TCGA.4Z.AA7O.01	BLCA(T=406;N=40)	Tumor	3.96059
TCGA.DK.A6B6.01	BLCA(T=406;N=40)	Tumor	5.24972
TCGA.E7.A6MF.01	BLCA(T=406;N=40)	Tumor	4.71357
TCGA.DK.AA6W.01	BLCA(T=406;N=40)	Tumor	5.2268
TCGA.GC.A3BM.01	BLCA(T=406;N=40)	Tumor	5.12182
TCGA.GU.A42P.01	BLCA(T=406;N=40)	Tumor	4.53629
TCGA.GV.A3QI.01	BLCA(T=406;N=40)	Tumor	5.68878
TCGA.XF.A9T3.01	BLCA(T=406;N=40)	Tumor	3.79253
TCGA.E7.A8O7.01	BLCA(T=406;N=40)	Tumor	4.6267
TCGA.DK.AA77.01	BLCA(T=406;N=40)	Tumor	5.5636
TCGA.XF.AAML.01	BLCA(T=406;N=40)	Tumor	5.197
TCGA.2F.A9KQ.01	BLCA(T=406;N=40)	Tumor	4.744
TCGA.CF.A3MH.01	BLCA(T=406;N=40)	Tumor	3.95477
TCGA.XF.A8HC.01	BLCA(T=406;N=40)	Tumor	4.15721
TCGA.ZF.AA4T.01	BLCA(T=406;N=40)	Tumor	5.59406
TCGA.FD.A6TI.01	BLCA(T=406;N=40)	Tumor	3.93657
TCGA.H4.A2HO.01	BLCA(T=406;N=40)	Tumor	3.79498
TCGA.CF.A47X.01	BLCA(T=406;N=40)	Tumor	4.53672
TCGA.XF.A9SP.01	BLCA(T=406;N=40)	Tumor	3.25626
TCGA.K4.A4AC.01	BLCA(T=406;N=40)	Tumor	4.31383
TCGA.BL.A5ZZ.01	BLCA(T=406;N=40)	Tumor	4.36402
TCGA.S5.AA26.01	BLCA(T=406;N=40)	Tumor	3.2451
TCGA.E7.A677.01	BLCA(T=406;N=40)	Tumor	4.42789
TCGA.DK.A1AC.01	BLCA(T=406;N=40)	Tumor	6.01657
TCGA.GU.A766.01	BLCA(T=406;N=40)	Tumor	4.37948
TCGA.DK.A2HX.01	BLCA(T=406;N=40)	Tumor	3.76924
TCGA.UY.A8OC.01	BLCA(T=406;N=40)	Tumor	2.47054
TCGA.FD.A5BR.01	BLCA(T=406;N=40)	Tumor	3.44138
TCGA.DK.AA6S.01	BLCA(T=406;N=40)	Tumor	3.85953
TCGA.4Z.AA7Q.01	BLCA(T=406;N=40)	Tumor	4.25056
TCGA.HQ.A2OE.01	BLCA(T=406;N=40)	Tumor	6.22727
TCGA.XF.AAMX.01	BLCA(T=406;N=40)	Tumor	4.66337
TCGA.LT.A5Z6.01	BLCA(T=406;N=40)	Tumor	4.60469
TCGA.YC.A89H.01	BLCA(T=406;N=40)	Tumor	3.69953
TCGA.E7.A8O8.01	BLCA(T=406;N=40)	Tumor	3.20221
TCGA.GC.A3OO.01	BLCA(T=406;N=40)	Tumor	3.99022
TCGA.DK.AA75.01	BLCA(T=406;N=40)	Tumor	4.45734
TCGA.BT.A2LB.01	BLCA(T=406;N=40)	Tumor	4.32838
TCGA.ZF.AA54.01	BLCA(T=406;N=40)	Tumor	4.55421
TCGA.FT.A3EE.01	BLCA(T=406;N=40)	Tumor	5.78894
TCGA.FJ.A3ZF.01	BLCA(T=406;N=40)	Tumor	4.56384
TCGA.DK.A3X2.01	BLCA(T=406;N=40)	Tumor	5.86439
TCGA.XF.AAME.01	BLCA(T=406;N=40)	Tumor	3.89786
TCGA.ZF.AA4R.01	BLCA(T=406;N=40)	Tumor	5.31919
TCGA.GV.A3JZ.01	BLCA(T=406;N=40)	Tumor	4.38027
TCGA.DK.A2I2.01	BLCA(T=406;N=40)	Tumor	4.77033
TCGA.K4.A83P.01	BLCA(T=406;N=40)	Tumor	4.28403
TCGA.4Z.AA7Y.01	BLCA(T=406;N=40)	Tumor	5.00451
TCGA.E7.A7XN.01	BLCA(T=406;N=40)	Tumor	4.673
TCGA.2F.A9KP.01	BLCA(T=406;N=40)	Tumor	5.98489
TCGA.UY.A78M.01	BLCA(T=406;N=40)	Tumor	4.27571
TCGA.FD.A6TD.01	BLCA(T=406;N=40)	Tumor	4.24209
TCGA.BT.A20Q.01	BLCA(T=406;N=40)	Tumor	4.63906
TCGA.ZF.AA51.01	BLCA(T=406;N=40)	Tumor	4.95162
TCGA.GU.A42R.01	BLCA(T=406;N=40)	Tumor	3.97255
TCGA.PQ.A6FI.01	BLCA(T=406;N=40)	Tumor	4.55404
TCGA.ZF.AA4X.01	BLCA(T=406;N=40)	Tumor	4.43164
TCGA.FD.A5BU.01	BLCA(T=406;N=40)	Tumor	4.72635
TCGA.CF.A8HX.01	BLCA(T=406;N=40)	Tumor	3.09599
TCGA.XF.A9SK.01	BLCA(T=406;N=40)	Tumor	3.77066
TCGA.GD.A3OS.01	BLCA(T=406;N=40)	Tumor	3.99774
TCGA.FD.A6TG.01	BLCA(T=406;N=40)	Tumor	5.19754
TCGA.4Z.AA7N.01	BLCA(T=406;N=40)	Tumor	3.91768
TCGA.GV.A3QK.01	BLCA(T=406;N=40)	Tumor	5.22769
TCGA.K4.A5RI.01	BLCA(T=406;N=40)	Tumor	5.3375
TCGA.GV.A40E.01	BLCA(T=406;N=40)	Tumor	4.48102
TCGA.FD.A43Y.01	BLCA(T=406;N=40)	Tumor	5.00609
TCGA.DK.A3IV.01	BLCA(T=406;N=40)	Tumor	3.87809
TCGA.G2.A2EL.01	BLCA(T=406;N=40)	Tumor	5
TCGA.E7.A541.01	BLCA(T=406;N=40)	Tumor	4.97663
TCGA.XF.AAN2.01	BLCA(T=406;N=40)	Tumor	5.05285
TCGA.LC.A66R.01	BLCA(T=406;N=40)	Tumor	4.11328
TCGA.ZF.A9RE.01	BLCA(T=406;N=40)	Tumor	4.95753
TCGA.UY.A9PE.01	BLCA(T=406;N=40)	Tumor	3.71261
TCGA.XF.AAMG.01	BLCA(T=406;N=40)	Tumor	5.37383
TCGA.GU.A763.01	BLCA(T=406;N=40)	Tumor	3.54195
TCGA.G2.AA3D.01	BLCA(T=406;N=40)	Tumor	4.29668
TCGA.ZF.A9R4.01	BLCA(T=406;N=40)	Tumor	4.56928
TCGA.E7.A97P.01	BLCA(T=406;N=40)	Tumor	4.83884
TCGA.5N.A9KM.01	BLCA(T=406;N=40)	Tumor	4.25694
TCGA.ZF.A9RC.01	BLCA(T=406;N=40)	Tumor	4.59015
TCGA.MV.A51V.01	BLCA(T=406;N=40)	Tumor	4.90226
TCGA.S5.A6DX.01	BLCA(T=406;N=40)	Tumor	3.15695
TCGA.FJ.A3ZE.01	BLCA(T=406;N=40)	Tumor	3.50001
TCGA.YC.A8S6.01	BLCA(T=406;N=40)	Tumor	4.10985
TCGA.UY.A9PF.01	BLCA(T=406;N=40)	Tumor	3.70364
TCGA.GV.A3JV.01	BLCA(T=406;N=40)	Tumor	3.98436
TCGA.ZF.AA5N.01	BLCA(T=406;N=40)	Tumor	4.25084
TCGA.XF.A9T8.01	BLCA(T=406;N=40)	Tumor	4.16454
TCGA.GV.A3QG.01	BLCA(T=406;N=40)	Tumor	3.45861
TCGA.5N.A9KI.01	BLCA(T=406;N=40)	Tumor	3.97476
TCGA.CF.A3MG.01	BLCA(T=406;N=40)	Tumor	4.86696
TCGA.GC.A4ZW.01	BLCA(T=406;N=40)	Tumor	4.81762
TCGA.E7.A4XJ.01	BLCA(T=406;N=40)	Tumor	3.61095
TCGA.FD.A3NA.01	BLCA(T=406;N=40)	Tumor	4.76182
TCGA.DK.A3IT.01	BLCA(T=406;N=40)	Tumor	4.9173
TCGA.R3.A69X.01	BLCA(T=406;N=40)	Tumor	4.79636
TCGA.4Z.AA83.01	BLCA(T=406;N=40)	Tumor	3.73188
TCGA.ZF.A9R0.01	BLCA(T=406;N=40)	Tumor	4.18257
TCGA.GC.A3I6.01	BLCA(T=406;N=40)	Tumor	4.42682
TCGA.XF.A9SH.01	BLCA(T=406;N=40)	Tumor	3.92495
TCGA.UY.A78L.01	BLCA(T=406;N=40)	Tumor	3.91556
TCGA.XF.AAN5.01	BLCA(T=406;N=40)	Tumor	5.01334
TCGA.UY.A78P.01	BLCA(T=406;N=40)	Tumor	3.90237
TCGA.CF.A8HY.01	BLCA(T=406;N=40)	Tumor	3.87468
TCGA.CF.A9FL.01	BLCA(T=406;N=40)	Tumor	3.93151
TCGA.E7.A6MD.01	BLCA(T=406;N=40)	Tumor	3.93957
TCGA.CF.A9FF.01	BLCA(T=406;N=40)	Tumor	3.33377
TCGA.XF.AAMY.01	BLCA(T=406;N=40)	Tumor	4.48914
TCGA.G2.A3IE.01	BLCA(T=406;N=40)	Tumor	3.78811
TCGA.GU.A767.01	BLCA(T=406;N=40)	Tumor	3.98576
TCGA.G2.A3IB.01	BLCA(T=406;N=40)	Tumor	5.20703
TCGA.CF.A1HS.01	BLCA(T=406;N=40)	Tumor	4.91947
TCGA.DK.A3IN.01	BLCA(T=406;N=40)	Tumor	4.82002
TCGA.2F.A9KT.01	BLCA(T=406;N=40)	Tumor	5.25065
TCGA.UY.A78N.01	BLCA(T=406;N=40)	Tumor	4.24759
TCGA.DK.A1A5.01	BLCA(T=406;N=40)	Tumor	5.66546
TCGA.E7.A5KE.01	BLCA(T=406;N=40)	Tumor	4.42483
TCGA.FD.A62S.01	BLCA(T=406;N=40)	Tumor	4.43002
TCGA.G2.AA3B.01	BLCA(T=406;N=40)	Tumor	3.77483
TCGA.K4.A54R.01	BLCA(T=406;N=40)	Tumor	4.95451
TCGA.XF.A9T5.01	BLCA(T=406;N=40)	Tumor	4.7251
TCGA.BT.A20J.01	BLCA(T=406;N=40)	Tumor	4.43122
TCGA.XF.AAMW.01	BLCA(T=406;N=40)	Tumor	4.77639
TCGA.ZF.AA4V.01	BLCA(T=406;N=40)	Tumor	4.83312
TCGA.GU.AATP.01	BLCA(T=406;N=40)	Tumor	3.04121
TCGA.CU.A0YN.01	BLCA(T=406;N=40)	Tumor	4.78221
TCGA.XF.AAMH.01	BLCA(T=406;N=40)	Tumor	3.70309
TCGA.DK.A2I6.01	BLCA(T=406;N=40)	Tumor	4.68905
TCGA.DK.AA6Q.01	BLCA(T=406;N=40)	Tumor	5.93968
TCGA.XF.A8HI.01	BLCA(T=406;N=40)	Tumor	4.36268
TCGA.DK.A2I1.01	BLCA(T=406;N=40)	Tumor	3.83597
TCGA.E7.A7PW.01	BLCA(T=406;N=40)	Tumor	4.11232
TCGA.XF.AAMT.01	BLCA(T=406;N=40)	Tumor	3.62505
TCGA.BT.A20R.01	BLCA(T=406;N=40)	Tumor	4.44626
TCGA.H4.A2HQ.01	BLCA(T=406;N=40)	Tumor	4.97139
TCGA.FD.A43S.01	BLCA(T=406;N=40)	Tumor	2.86837
TCGA.ZF.AA58.01	BLCA(T=406;N=40)	Tumor	3.15327
TCGA.DK.AA6P.01	BLCA(T=406;N=40)	Tumor	5.15085
TCGA.XF.AAN0.01	BLCA(T=406;N=40)	Tumor	3.36863
TCGA.BT.A0YX.01	BLCA(T=406;N=40)	Tumor	6.12876
TCGA.ZF.A9R5.01	BLCA(T=406;N=40)	Tumor	4.28469
TCGA.GV.A3JX.01	BLCA(T=406;N=40)	Tumor	4.95337
TCGA.ZF.A9R3.01	BLCA(T=406;N=40)	Tumor	4.83789
TCGA.G2.A2EO.01	BLCA(T=406;N=40)	Tumor	3.2774
TCGA.CF.A5UA.01	BLCA(T=406;N=40)	Tumor	3.1557
TCGA.K4.A3WU.01	BLCA(T=406;N=40)	Tumor	4.50549
TCGA.DK.AA71.01	BLCA(T=406;N=40)	Tumor	4.61726
TCGA.XF.A9T2.01	BLCA(T=406;N=40)	Tumor	3.71174
TCGA.FD.A5BY.01	BLCA(T=406;N=40)	Tumor	4.58034
TCGA.BT.A20T.01	BLCA(T=406;N=40)	Tumor	4.43332
TCGA.UY.A78O.01	BLCA(T=406;N=40)	Tumor	4.13822
TCGA.4Z.AA89.01	BLCA(T=406;N=40)	Tumor	4.33377
TCGA.XF.A9SW.01	BLCA(T=406;N=40)	Tumor	3.52091
TCGA.BT.A20W.01	BLCA(T=406;N=40)	Tumor	4.726
TCGA.FD.A3N5.01	BLCA(T=406;N=40)	Tumor	4.95789
TCGA.DK.A3WX.01	BLCA(T=406;N=40)	Tumor	5.25895
TCGA.FD.A62N.01	BLCA(T=406;N=40)	Tumor	3.50197
TCGA.HQ.A5NE.01	BLCA(T=406;N=40)	Tumor	4.89062
TCGA.XF.A8HE.01	BLCA(T=406;N=40)	Tumor	4.87388
TCGA.DK.AA6R.01	BLCA(T=406;N=40)	Tumor	4.55541
TCGA.XF.A9SI.01	BLCA(T=406;N=40)	Tumor	4.03657
TCGA.BT.A42C.01	BLCA(T=406;N=40)	Tumor	4.32704
TCGA.KQ.A41O.01	BLCA(T=406;N=40)	Tumor	4.0308
TCGA.YF.AA3M.01	BLCA(T=406;N=40)	Tumor	4.52705
TCGA.ZF.AA4N.01	BLCA(T=406;N=40)	Tumor	5.70887
TCGA.G2.A2EC.01	BLCA(T=406;N=40)	Tumor	3.46224
TCGA.CF.A5U8.01	BLCA(T=406;N=40)	Tumor	3.58726
TCGA.UY.A8OD.01	BLCA(T=406;N=40)	Tumor	3.38522
TCGA.4Z.AA7R.01	BLCA(T=406;N=40)	Tumor	4.85181
TCGA.FD.A3B4.01	BLCA(T=406;N=40)	Tumor	4.63098
TCGA.FJ.A3Z7.01	BLCA(T=406;N=40)	Tumor	3.09584
TCGA.G2.A2EJ.01	BLCA(T=406;N=40)	Tumor	4.68585
TCGA.SY.A9G0.01	BLCA(T=406;N=40)	Tumor	4.05839
TCGA.G2.A2EK.01	BLCA(T=406;N=40)	Tumor	4.27513
TCGA.FD.A5BX.01	BLCA(T=406;N=40)	Tumor	3.23028
TCGA.XF.AAN4.01	BLCA(T=406;N=40)	Tumor	3.59155
TCGA.FD.A3SO.01	BLCA(T=406;N=40)	Tumor	4.82304
TCGA.FD.A6TA.01	BLCA(T=406;N=40)	Tumor	4.36124
TCGA.FD.A3SS.01	BLCA(T=406;N=40)	Tumor	4.40415
TCGA.FD.A43P.01	BLCA(T=406;N=40)	Tumor	4.75897
TCGA.BT.A3PK.01	BLCA(T=406;N=40)	Tumor	4.92632
TCGA.XF.A9T6.01	BLCA(T=406;N=40)	Tumor	4.68667
TCGA.FD.A5BV.01	BLCA(T=406;N=40)	Tumor	4.04646
TCGA.ZF.AA4U.01	BLCA(T=406;N=40)	Tumor	4.35808
TCGA.SY.A9G5.01	BLCA(T=406;N=40)	Tumor	4.38433
TCGA.KQ.A41R.01	BLCA(T=406;N=40)	Tumor	4.03441
TCGA.GC.A6I1.01	BLCA(T=406;N=40)	Tumor	4.06115
TCGA.GU.A764.01	BLCA(T=406;N=40)	Tumor	4.57866
TCGA.G2.A2EF.01	BLCA(T=406;N=40)	Tumor	5.11167
TCGA.FT.A61P.01	BLCA(T=406;N=40)	Tumor	4.51531
TCGA.K4.AAQO.01	BLCA(T=406;N=40)	Tumor	4.95287
TCGA.DK.AA6L.01	BLCA(T=406;N=40)	Tumor	4.4996
TCGA.K4.A6MB.01	BLCA(T=406;N=40)	Tumor	5.50511
TCGA.BT.A20P.01	BLCA(T=406;N=40)	Tumor	3.92402
TCGA.FD.A3SJ.01	BLCA(T=406;N=40)	Tumor	4.77026
TCGA.G2.A3VY.01	BLCA(T=406;N=40)	Tumor	5.59634
TCGA.GC.A3WC.01	BLCA(T=406;N=40)	Tumor	5.61917
TCGA.CU.A3QU.01	BLCA(T=406;N=40)	Tumor	5.09951
TCGA.FD.A3SP.01	BLCA(T=406;N=40)	Tumor	3.9683
TCGA.GC.A3RB.01	BLCA(T=406;N=40)	Tumor	5.60823
TCGA.GU.AATQ.01	BLCA(T=406;N=40)	Tumor	4.90219
TCGA.GC.A6I3.01	BLCA(T=406;N=40)	Tumor	4.21199
TCGA.GC.A3RD.01	BLCA(T=406;N=40)	Tumor	4.81768
TCGA.GD.A3OQ.01	BLCA(T=406;N=40)	Tumor	4.7776
TCGA.CF.A47T.01	BLCA(T=406;N=40)	Tumor	3.40997
TCGA.ZF.AA52.01	BLCA(T=406;N=40)	Tumor	3.12606
TCGA.XF.A8HG.01	BLCA(T=406;N=40)	Tumor	4.27878
TCGA.FD.A3B7.01	BLCA(T=406;N=40)	Tumor	4.47336
TCGA.DK.A3IL.01	BLCA(T=406;N=40)	Tumor	3.9944
TCGA.E7.A6ME.01	BLCA(T=406;N=40)	Tumor	5.03247
TCGA.GD.A2C5.01	BLCA(T=406;N=40)	Tumor	4.76048
TCGA.DK.AA6X.01	BLCA(T=406;N=40)	Tumor	4.46318
TCGA.UY.A9PD.01	BLCA(T=406;N=40)	Tumor	4.05902
TCGA.DK.A3IM.01	BLCA(T=406;N=40)	Tumor	5.06933
TCGA.BT.A42F.01	BLCA(T=406;N=40)	Tumor	4.11882
TCGA.FD.A3SL.01	BLCA(T=406;N=40)	Tumor	3.61586
TCGA.BT.A3PH.01	BLCA(T=406;N=40)	Tumor	5.03981
TCGA.FD.A3SQ.01	BLCA(T=406;N=40)	Tumor	3.94083
TCGA.ZF.A9RF.01	BLCA(T=406;N=40)	Tumor	3.67178
TCGA.DK.A1A3.01	BLCA(T=406;N=40)	Tumor	4.23542
TCGA.BT.A2LA.01	BLCA(T=406;N=40)	Tumor	4.0914
TCGA.PQ.A6FN.01	BLCA(T=406;N=40)	Tumor	3.88698
TCGA.GD.A3OP.01	BLCA(T=406;N=40)	Tumor	4.98149
TCGA.FD.A5BT.01	BLCA(T=406;N=40)	Tumor	2.37868
TCGA.BL.A3JM.01	BLCA(T=406;N=40)	Tumor	5.22151
TCGA.E7.A85H.01	BLCA(T=406;N=40)	Tumor	4.15649
TCGA.CU.A72E.01	BLCA(T=406;N=40)	Tumor	4.57862
TCGA.FD.A3SN.01	BLCA(T=406;N=40)	Tumor	4.69701
TCGA.GU.A762.01	BLCA(T=406;N=40)	Tumor	3.65211
TCGA.GV.A3QH.01	BLCA(T=406;N=40)	Tumor	5.20767
TCGA.FD.A6TF.01	BLCA(T=406;N=40)	Tumor	4.42653
TCGA.XF.A9SJ.01	BLCA(T=406;N=40)	Tumor	3.79223
TCGA.ZF.A9RL.01	BLCA(T=406;N=40)	Tumor	4.61167
TCGA.E7.A678.01	BLCA(T=406;N=40)	Tumor	3.29483
TCGA.GD.A76B.01	BLCA(T=406;N=40)	Tumor	3.41765
TCGA.GV.A6ZA.01	BLCA(T=406;N=40)	Tumor	4.9994
TCGA.FD.A5C1.01	BLCA(T=406;N=40)	Tumor	3.96626
TCGA.BT.A20X.01	BLCA(T=406;N=40)	Tumor	4.70344
TCGA.K4.A3WV.01	BLCA(T=406;N=40)	Tumor	5.00249
TCGA.FD.A5C0.01	BLCA(T=406;N=40)	Tumor	4.59531
TCGA.DK.A3IU.01	BLCA(T=406;N=40)	Tumor	2.96127
TCGA.UY.A78K.01	BLCA(T=406;N=40)	Tumor	4.76806
TCGA.DK.A1AE.01	BLCA(T=406;N=40)	Tumor	6.07493
TCGA.LT.A8JT.01	BLCA(T=406;N=40)	Tumor	4.4353
TCGA.BT.A20O.01	BLCA(T=406;N=40)	Tumor	5.73164
TCGA.K4.A4AB.01	BLCA(T=406;N=40)	Tumor	4.14662
TCGA.FD.A43U.01	BLCA(T=406;N=40)	Tumor	3.31219
TCGA.FD.A6TE.01	BLCA(T=406;N=40)	Tumor	4.66879
TCGA.XF.A9SV.01	BLCA(T=406;N=40)	Tumor	4.61957
TCGA.GD.A6C6.01	BLCA(T=406;N=40)	Tumor	3.1858
TCGA.KQ.A41N.01	BLCA(T=406;N=40)	Tumor	3.17653
TCGA.4Z.AA7W.01	BLCA(T=406;N=40)	Tumor	3.24973
TCGA.CF.A9FH.01	BLCA(T=406;N=40)	Tumor	4.34041
TCGA.KQ.A41Q.01	BLCA(T=406;N=40)	Tumor	5.07744
TCGA.E7.A3X6.01	BLCA(T=406;N=40)	Tumor	4.5261
TCGA.XF.A9SL.01	BLCA(T=406;N=40)	Tumor	3.55737
TCGA.4Z.AA81.01	BLCA(T=406;N=40)	Tumor	5.18486
TCGA.DK.A1AB.01	BLCA(T=406;N=40)	Tumor	4.78927
TCGA.XF.A9T0.01	BLCA(T=406;N=40)	Tumor	4.68411
TCGA.GC.A3RC.01	BLCA(T=406;N=40)	Tumor	4.16557
TCGA.XF.AAN8.01	BLCA(T=406;N=40)	Tumor	2.7319
TCGA.XF.A8HF.01	BLCA(T=406;N=40)	Tumor	3.58561
TCGA.E5.A2PC.01	BLCA(T=406;N=40)	Tumor	5.75676
TCGA.ZF.A9R2.01	BLCA(T=406;N=40)	Tumor	5.44822
TCGA.E5.A4U1.01	BLCA(T=406;N=40)	Tumor	4.16346
TCGA.BT.A0S7.01	BLCA(T=406;N=40)	Tumor	5.45099
TCGA.ZF.A9RM.01	BLCA(T=406;N=40)	Tumor	5.48592
TCGA.UY.A9PB.01	BLCA(T=406;N=40)	Tumor	4.10154
TCGA.XF.A9SY.01	BLCA(T=406;N=40)	Tumor	4.94446
TCGA.E7.A7DU.01	BLCA(T=406;N=40)	Tumor	3.86321
TCGA.XF.AAMJ.01	BLCA(T=406;N=40)	Tumor	3.62131
TCGA.GC.A3BM.11	BLCA(T=406;N=40)	Normal	3.48131
TCGA.CU.A0YR.11	BLCA(T=406;N=40)	Normal	2.99648
TCGA.K4.A3WV.11	BLCA(T=406;N=40)	Normal	3.95445
TCGA.BT.A20N.11	BLCA(T=406;N=40)	Normal	2.8532
TCGA.BL.A13J.11	BLCA(T=406;N=40)	Normal	2.62796
TCGA.BT.A2LA.11	BLCA(T=406;N=40)	Normal	3.21723
TCGA.BT.A2LB.11	BLCA(T=406;N=40)	Normal	4.06362
TCGA.GD.A2C5.11	BLCA(T=406;N=40)	Normal	3.32901
TCGA.BT.A20Q.11	BLCA(T=406;N=40)	Normal	2.29707
TCGA.BT.A20W.11	BLCA(T=406;N=40)	Normal	4.59993
TCGA.K4.A54R.11	BLCA(T=406;N=40)	Normal	4.26528
TCGA.GD.A3OQ.11	BLCA(T=406;N=40)	Normal	4.40252
TCGA.GC.A6I3.11	BLCA(T=406;N=40)	Normal	3.63964
TCGA.CU.A0YN.11	BLCA(T=406;N=40)	Normal	2.61615
TCGA.K4.A5RI.11	BLCA(T=406;N=40)	Normal	3.30188
TCGA.BT.A20U.11	BLCA(T=406;N=40)	Normal	4.65735
TCGA.GC.A3WC.11	BLCA(T=406;N=40)	Normal	2.72725
TCGA.BT.A20R.11	BLCA(T=406;N=40)	Normal	3.0283
TCGA.GD.A3OP.11	BLCA(T=406;N=40)	Normal	4.14799
GTEX.OIZF.1926.SM.7PBZS	BLCA(T=406;N=40)	Normal	3.52231
GTEX.P44H.2226.SM.E9U4P	BLCA(T=406;N=40)	Normal	3.61589
GTEX.QEL4.1826.SM.EZ6KU	BLCA(T=406;N=40)	Normal	2.7405
GTEX.RN64.2426.SM.EZ6L2	BLCA(T=406;N=40)	Normal	2.66494
GTEX.RU72.2526.SM.EWRML	BLCA(T=406;N=40)	Normal	2.91265
GTEX.S32W.1126.SM.4AD5V	BLCA(T=406;N=40)	Normal	3.11237
GTEX.S33H.1926.SM.EYYVH	BLCA(T=406;N=40)	Normal	2.93998
GTEX.S3XE.1226.SM.4AD4L	BLCA(T=406;N=40)	Normal	3.86394
GTEX.S4Q7.0926.SM.4AD5D	BLCA(T=406;N=40)	Normal	3.48156
GTEX.S4UY.0926.SM.4AD6O	BLCA(T=406;N=40)	Normal	3.65421
GTEX.S95S.0626.SM.EZ6L8	BLCA(T=406;N=40)	Normal	3.07211
GTEX.SE5C.1026.SM.4BRUG	BLCA(T=406;N=40)	Normal	2.57821
GTEX.SNMC.0826.SM.4DM66	BLCA(T=406;N=40)	Normal	3.75168
GTEX.SNOS.0526.SM.4DM54	BLCA(T=406;N=40)	Normal	4.07039
GTEX.T2YK.2326.SM.EZ6LA	BLCA(T=406;N=40)	Normal	3.23818
GTEX.T5JW.1026.SM.EZ6LR	BLCA(T=406;N=40)	Normal	3.68818
GTEX.T6MN.2226.SM.EVYAM	BLCA(T=406;N=40)	Normal	2.75339
GTEX.TMMY.1526.SM.4DXST	BLCA(T=406;N=40)	Normal	3.18682
GTEX.U3ZM.0826.SM.4DXU6	BLCA(T=406;N=40)	Normal	2.92505
GTEX.U3ZN.1226.SM.4DXUD	BLCA(T=406;N=40)	Normal	3.51475
GTEX.U4B1.1226.SM.4DXT7	BLCA(T=406;N=40)	Normal	3.3529
TCGA.D8.A1XO.01	BRCA(T=1101;N=572)	Tumor	5.07583
TCGA.AN.A0FN.01	BRCA(T=1101;N=572)	Tumor	3.9802
TCGA.AC.A62X.01	BRCA(T=1101;N=572)	Tumor	4.49488
TCGA.E2.A14U.01	BRCA(T=1101;N=572)	Tumor	4.54144
TCGA.E9.A1R3.01	BRCA(T=1101;N=572)	Tumor	5.03599
TCGA.BH.A18M.01	BRCA(T=1101;N=572)	Tumor	5.39465
TCGA.E2.A15T.01	BRCA(T=1101;N=572)	Tumor	5.94357
TCGA.AR.A0TU.01	BRCA(T=1101;N=572)	Tumor	5.20413
TCGA.EW.A1IX.01	BRCA(T=1101;N=572)	Tumor	5.57561
TCGA.B6.A408.01	BRCA(T=1101;N=572)	Tumor	4.43586
TCGA.E2.A1IE.01	BRCA(T=1101;N=572)	Tumor	6.04725
TCGA.E2.A10E.01	BRCA(T=1101;N=572)	Tumor	5.15711
TCGA.EW.A3U0.01	BRCA(T=1101;N=572)	Tumor	3.85119
TCGA.BH.A0H5.01	BRCA(T=1101;N=572)	Tumor	4.4432
TCGA.E2.A14W.01	BRCA(T=1101;N=572)	Tumor	5.06049
TCGA.AQ.A04L.01	BRCA(T=1101;N=572)	Tumor	4.13954
TCGA.BH.A1FD.01	BRCA(T=1101;N=572)	Tumor	5.51238
TCGA.AR.A0TR.01	BRCA(T=1101;N=572)	Tumor	5.77196
TCGA.A7.A0CE.01	BRCA(T=1101;N=572)	Tumor	5.54381
TCGA.AO.A0J8.01	BRCA(T=1101;N=572)	Tumor	4.70877
TCGA.BH.A1F0.01	BRCA(T=1101;N=572)	Tumor	4.67548
TCGA.A2.A0SU.01	BRCA(T=1101;N=572)	Tumor	5.38998
TCGA.AC.A2FF.01	BRCA(T=1101;N=572)	Tumor	4.34023
TCGA.LL.A6FP.01	BRCA(T=1101;N=572)	Tumor	4.23212
TCGA.E2.A15S.01	BRCA(T=1101;N=572)	Tumor	6.67629
TCGA.E2.A14N.01	BRCA(T=1101;N=572)	Tumor	6.05358
TCGA.D8.A1JK.01	BRCA(T=1101;N=572)	Tumor	4.50783
TCGA.D8.A3Z6.01	BRCA(T=1101;N=572)	Tumor	4.1826
TCGA.A8.A06U.01	BRCA(T=1101;N=572)	Tumor	4.83545
TCGA.A7.A13E.01	BRCA(T=1101;N=572)	Tumor	6.29924
TCGA.UL.AAZ6.01	BRCA(T=1101;N=572)	Tumor	4.85005
TCGA.B6.A0I9.01	BRCA(T=1101;N=572)	Tumor	5.1152
TCGA.A8.A099.01	BRCA(T=1101;N=572)	Tumor	5.28716
TCGA.OL.A5RY.01	BRCA(T=1101;N=572)	Tumor	3.83359
TCGA.E9.A1NA.01	BRCA(T=1101;N=572)	Tumor	5.36031
TCGA.D8.A1XV.01	BRCA(T=1101;N=572)	Tumor	4.71821
TCGA.BH.A18T.01	BRCA(T=1101;N=572)	Tumor	6.51064
TCGA.B6.A0RT.01	BRCA(T=1101;N=572)	Tumor	4.66611
TCGA.A1.A0SJ.01	BRCA(T=1101;N=572)	Tumor	5.23676
TCGA.E9.A247.01	BRCA(T=1101;N=572)	Tumor	4.91184
TCGA.C8.A12P.01	BRCA(T=1101;N=572)	Tumor	5.06405
TCGA.A8.A09X.01	BRCA(T=1101;N=572)	Tumor	3.60478
TCGA.BH.A1FC.01	BRCA(T=1101;N=572)	Tumor	5.01766
TCGA.A8.A082.01	BRCA(T=1101;N=572)	Tumor	4.77771
TCGA.C8.A12M.01	BRCA(T=1101;N=572)	Tumor	6.48708
TCGA.BH.A1EV.01	BRCA(T=1101;N=572)	Tumor	4.30587
TCGA.C8.A135.01	BRCA(T=1101;N=572)	Tumor	4.70494
TCGA.WT.AB44.01	BRCA(T=1101;N=572)	Tumor	2.60163
TCGA.A7.A3J0.01	BRCA(T=1101;N=572)	Tumor	5.09031
TCGA.E9.A1R0.01	BRCA(T=1101;N=572)	Tumor	5.40089
TCGA.B6.A0IJ.01	BRCA(T=1101;N=572)	Tumor	4.6369
TCGA.LL.A441.01	BRCA(T=1101;N=572)	Tumor	4.77129
TCGA.A2.A3XT.01	BRCA(T=1101;N=572)	Tumor	5.38787
TCGA.D8.A27I.01	BRCA(T=1101;N=572)	Tumor	4.64191
TCGA.A8.A094.01	BRCA(T=1101;N=572)	Tumor	5.6034
TCGA.A2.A1G6.01	BRCA(T=1101;N=572)	Tumor	4.64874
TCGA.BH.A0GY.01	BRCA(T=1101;N=572)	Tumor	4.99429
TCGA.E2.A1B0.01	BRCA(T=1101;N=572)	Tumor	5.5826
TCGA.E9.A1RH.01	BRCA(T=1101;N=572)	Tumor	6.66682
TCGA.C8.A1HG.01	BRCA(T=1101;N=572)	Tumor	4.51682
TCGA.A1.A0SB.01	BRCA(T=1101;N=572)	Tumor	5.22413
TCGA.A7.A0DC.01	BRCA(T=1101;N=572)	Tumor	4.98717
TCGA.A7.A3IZ.01	BRCA(T=1101;N=572)	Tumor	5.44383
TCGA.LL.A5YL.01	BRCA(T=1101;N=572)	Tumor	3.7727
TCGA.BH.A0DI.01	BRCA(T=1101;N=572)	Tumor	4.2721
TCGA.E2.A1B1.01	BRCA(T=1101;N=572)	Tumor	5.30977
TCGA.BH.A0H3.01	BRCA(T=1101;N=572)	Tumor	5.11679
TCGA.D8.A27K.01	BRCA(T=1101;N=572)	Tumor	5.18895
TCGA.A2.A04U.01	BRCA(T=1101;N=572)	Tumor	4.33395
TCGA.AO.A0J6.01	BRCA(T=1101;N=572)	Tumor	5.2238
TCGA.BH.A0E2.01	BRCA(T=1101;N=572)	Tumor	5.08638
TCGA.E2.A1L8.01	BRCA(T=1101;N=572)	Tumor	4.77067
TCGA.OL.A5RZ.01	BRCA(T=1101;N=572)	Tumor	4.35202
TCGA.B6.A1KF.01	BRCA(T=1101;N=572)	Tumor	4.80735
TCGA.E2.A1L7.01	BRCA(T=1101;N=572)	Tumor	5.48766
TCGA.B6.A0I6.01	BRCA(T=1101;N=572)	Tumor	4.15219
TCGA.AN.A0XL.01	BRCA(T=1101;N=572)	Tumor	4.92567
TCGA.A8.A08B.01	BRCA(T=1101;N=572)	Tumor	4.889
TCGA.AC.A6IX.06	BRCA(T=1101;N=572)	Tumor	4.4789
TCGA.E2.A2P6.01	BRCA(T=1101;N=572)	Tumor	4.23996
TCGA.E2.A3DX.01	BRCA(T=1101;N=572)	Tumor	4.57961
TCGA.E2.A159.01	BRCA(T=1101;N=572)	Tumor	4.91179
TCGA.E9.A1NH.01	BRCA(T=1101;N=572)	Tumor	4.27698
TCGA.A8.A0A1.01	BRCA(T=1101;N=572)	Tumor	5.234
TCGA.D8.A4Z1.01	BRCA(T=1101;N=572)	Tumor	4.75893
TCGA.AR.A1AS.01	BRCA(T=1101;N=572)	Tumor	4.43522
TCGA.AR.A24P.01	BRCA(T=1101;N=572)	Tumor	5.56189
TCGA.A8.A09Z.01	BRCA(T=1101;N=572)	Tumor	5.44337
TCGA.BH.A0HL.01	BRCA(T=1101;N=572)	Tumor	6.2215
TCGA.A8.A08X.01	BRCA(T=1101;N=572)	Tumor	3.1797
TCGA.A8.A09V.01	BRCA(T=1101;N=572)	Tumor	5.65576
TCGA.D8.A1XT.01	BRCA(T=1101;N=572)	Tumor	4.79707
TCGA.GM.A4E0.01	BRCA(T=1101;N=572)	Tumor	2.95793
TCGA.AN.A0XN.01	BRCA(T=1101;N=572)	Tumor	4.29471
TCGA.A2.A04V.01	BRCA(T=1101;N=572)	Tumor	4.66509
TCGA.A7.A26I.01	BRCA(T=1101;N=572)	Tumor	4.52797
TCGA.A2.A3XS.01	BRCA(T=1101;N=572)	Tumor	5.04956
TCGA.BH.A0BP.01	BRCA(T=1101;N=572)	Tumor	5.46665
TCGA.AC.A3QQ.01	BRCA(T=1101;N=572)	Tumor	3.50187
TCGA.AO.A12C.01	BRCA(T=1101;N=572)	Tumor	5.14221
TCGA.E2.A1IH.01	BRCA(T=1101;N=572)	Tumor	4.82792
TCGA.BH.A0DS.01	BRCA(T=1101;N=572)	Tumor	3.84228
TCGA.AN.A0FS.01	BRCA(T=1101;N=572)	Tumor	4.97024
TCGA.E2.A15F.01	BRCA(T=1101;N=572)	Tumor	5.78695
TCGA.BH.A0H7.01	BRCA(T=1101;N=572)	Tumor	5.41235
TCGA.A8.A079.01	BRCA(T=1101;N=572)	Tumor	5.02446
TCGA.D8.A1XY.01	BRCA(T=1101;N=572)	Tumor	5.00381
TCGA.AO.A0JD.01	BRCA(T=1101;N=572)	Tumor	5.74168
TCGA.B6.A0WZ.01	BRCA(T=1101;N=572)	Tumor	5.46275
TCGA.D8.A1XB.01	BRCA(T=1101;N=572)	Tumor	5.0795
TCGA.BH.A0BS.01	BRCA(T=1101;N=572)	Tumor	6.09724
TCGA.BH.A1EX.01	BRCA(T=1101;N=572)	Tumor	4.50074
TCGA.D8.A1X8.01	BRCA(T=1101;N=572)	Tumor	5.38058
TCGA.HN.A2OB.01	BRCA(T=1101;N=572)	Tumor	4.44559
TCGA.B6.A0I1.01	BRCA(T=1101;N=572)	Tumor	4.4626
TCGA.OL.A97C.01	BRCA(T=1101;N=572)	Tumor	4.27449
TCGA.E2.A1LK.01	BRCA(T=1101;N=572)	Tumor	5.44134
TCGA.D8.A1J8.01	BRCA(T=1101;N=572)	Tumor	6.465
TCGA.A8.A06P.01	BRCA(T=1101;N=572)	Tumor	4.54368
TCGA.D8.A3Z5.01	BRCA(T=1101;N=572)	Tumor	3.58837
TCGA.E2.A152.01	BRCA(T=1101;N=572)	Tumor	5.0793
TCGA.BH.A0DT.01	BRCA(T=1101;N=572)	Tumor	4.79451
TCGA.A1.A0SQ.01	BRCA(T=1101;N=572)	Tumor	4.95646
TCGA.BH.A1FE.01	BRCA(T=1101;N=572)	Tumor	5.82803
TCGA.BH.A0BR.01	BRCA(T=1101;N=572)	Tumor	4.68343
TCGA.BH.A18V.01	BRCA(T=1101;N=572)	Tumor	5.42808
TCGA.GM.A3XN.01	BRCA(T=1101;N=572)	Tumor	3.4486
TCGA.A8.A09B.01	BRCA(T=1101;N=572)	Tumor	4.9388
TCGA.PL.A8LY.01	BRCA(T=1101;N=572)	Tumor	4.09023
TCGA.E2.A10A.01	BRCA(T=1101;N=572)	Tumor	5.47126
TCGA.A7.A6VV.01	BRCA(T=1101;N=572)	Tumor	4.19204
TCGA.BH.A0BW.01	BRCA(T=1101;N=572)	Tumor	5.9834
TCGA.AN.A04A.01	BRCA(T=1101;N=572)	Tumor	4.9952
TCGA.OL.A66P.01	BRCA(T=1101;N=572)	Tumor	3.49251
TCGA.A2.A0SV.01	BRCA(T=1101;N=572)	Tumor	4.36806
TCGA.E2.A1LG.01	BRCA(T=1101;N=572)	Tumor	4.59592
TCGA.E2.A1LL.01	BRCA(T=1101;N=572)	Tumor	5.67393
TCGA.A2.A0ET.01	BRCA(T=1101;N=572)	Tumor	4.8744
TCGA.B6.A0RI.01	BRCA(T=1101;N=572)	Tumor	5.11021
TCGA.BH.A0GZ.01	BRCA(T=1101;N=572)	Tumor	3.93192
TCGA.A2.A25A.01	BRCA(T=1101;N=572)	Tumor	4.50838
TCGA.A8.A06N.01	BRCA(T=1101;N=572)	Tumor	6.43375
TCGA.EW.A1J5.01	BRCA(T=1101;N=572)	Tumor	5.14633
TCGA.D8.A27V.01	BRCA(T=1101;N=572)	Tumor	5.47558
TCGA.A2.A0ST.01	BRCA(T=1101;N=572)	Tumor	4.24816
TCGA.A2.A0CT.01	BRCA(T=1101;N=572)	Tumor	5.6758
TCGA.AR.A0TT.01	BRCA(T=1101;N=572)	Tumor	4.36849
TCGA.LL.A8F5.01	BRCA(T=1101;N=572)	Tumor	3.20688
TCGA.AN.A0FW.01	BRCA(T=1101;N=572)	Tumor	5.9679
TCGA.BH.A18U.01	BRCA(T=1101;N=572)	Tumor	5.10683
TCGA.E9.A248.01	BRCA(T=1101;N=572)	Tumor	4.84585
TCGA.A2.A0CU.01	BRCA(T=1101;N=572)	Tumor	5.59857
TCGA.BH.A0HY.01	BRCA(T=1101;N=572)	Tumor	4.16937
TCGA.D8.A1XG.01	BRCA(T=1101;N=572)	Tumor	4.85021
TCGA.BH.A204.01	BRCA(T=1101;N=572)	Tumor	6.18215
TCGA.AR.A0U4.01	BRCA(T=1101;N=572)	Tumor	5.36945
TCGA.E2.A14S.01	BRCA(T=1101;N=572)	Tumor	5.14206
TCGA.D8.A1JS.01	BRCA(T=1101;N=572)	Tumor	4.19455
TCGA.C8.A1HK.01	BRCA(T=1101;N=572)	Tumor	5.66369
TCGA.AR.A250.01	BRCA(T=1101;N=572)	Tumor	6.16779
TCGA.EW.A1PB.01	BRCA(T=1101;N=572)	Tumor	4.90284
TCGA.AC.A2B8.01	BRCA(T=1101;N=572)	Tumor	5.19464
TCGA.A8.A08I.01	BRCA(T=1101;N=572)	Tumor	5.5205
TCGA.BH.A18V.06	BRCA(T=1101;N=572)	Tumor	4.86643
TCGA.LL.A6FQ.01	BRCA(T=1101;N=572)	Tumor	4.03586
TCGA.A1.A0SP.01	BRCA(T=1101;N=572)	Tumor	5.36984
TCGA.LL.A442.01	BRCA(T=1101;N=572)	Tumor	5.33255
TCGA.A2.A3XU.01	BRCA(T=1101;N=572)	Tumor	4.38682
TCGA.A2.A25B.01	BRCA(T=1101;N=572)	Tumor	5.77863
TCGA.AO.A1KT.01	BRCA(T=1101;N=572)	Tumor	4.72177
TCGA.B6.A1KN.01	BRCA(T=1101;N=572)	Tumor	5.80497
TCGA.LL.A5YP.01	BRCA(T=1101;N=572)	Tumor	4.3562
TCGA.AR.A1AU.01	BRCA(T=1101;N=572)	Tumor	4.9827
TCGA.A7.A26J.01	BRCA(T=1101;N=572)	Tumor	5.3764
TCGA.E9.A245.01	BRCA(T=1101;N=572)	Tumor	4.88453
TCGA.BH.A42T.01	BRCA(T=1101;N=572)	Tumor	3.79272
TCGA.A2.A0EM.01	BRCA(T=1101;N=572)	Tumor	5.86507
TCGA.PE.A5DC.01	BRCA(T=1101;N=572)	Tumor	4.84101
TCGA.A7.A13D.01	BRCA(T=1101;N=572)	Tumor	5.90477
TCGA.BH.A0HK.01	BRCA(T=1101;N=572)	Tumor	4.49874
TCGA.B6.A0IP.01	BRCA(T=1101;N=572)	Tumor	4.94571
TCGA.D8.A1XA.01	BRCA(T=1101;N=572)	Tumor	4.79612
TCGA.D8.A1X5.01	BRCA(T=1101;N=572)	Tumor	5.55397
TCGA.D8.A27L.01	BRCA(T=1101;N=572)	Tumor	5.25872
TCGA.D8.A1JJ.01	BRCA(T=1101;N=572)	Tumor	5.87519
TCGA.A2.A1G1.01	BRCA(T=1101;N=572)	Tumor	6.30306
TCGA.E2.A1IL.01	BRCA(T=1101;N=572)	Tumor	5.22331
TCGA.A7.A4SB.01	BRCA(T=1101;N=572)	Tumor	4.68223
TCGA.A7.A13H.01	BRCA(T=1101;N=572)	Tumor	4.18494
TCGA.BH.A0AY.01	BRCA(T=1101;N=572)	Tumor	4.1986
TCGA.A8.A075.01	BRCA(T=1101;N=572)	Tumor	4.6258
TCGA.E2.A158.01	BRCA(T=1101;N=572)	Tumor	6.51837
TCGA.BH.A0B4.01	BRCA(T=1101;N=572)	Tumor	4.57542
TCGA.BH.A0DV.01	BRCA(T=1101;N=572)	Tumor	3.82278
TCGA.A2.A0EP.01	BRCA(T=1101;N=572)	Tumor	3.39137
TCGA.EW.A1PE.01	BRCA(T=1101;N=572)	Tumor	5.15061
TCGA.LL.A73Z.01	BRCA(T=1101;N=572)	Tumor	3.42545
TCGA.AR.A1AJ.01	BRCA(T=1101;N=572)	Tumor	5.13556
TCGA.E9.A227.01	BRCA(T=1101;N=572)	Tumor	4.62815
TCGA.AO.A0JB.01	BRCA(T=1101;N=572)	Tumor	2.48104
TCGA.A8.A09N.01	BRCA(T=1101;N=572)	Tumor	4.74602
TCGA.E2.A15A.01	BRCA(T=1101;N=572)	Tumor	6.11328
TCGA.A8.A08A.01	BRCA(T=1101;N=572)	Tumor	4.99187
TCGA.AC.A5XS.01	BRCA(T=1101;N=572)	Tumor	4.39155
TCGA.BH.A209.01	BRCA(T=1101;N=572)	Tumor	4.81373
TCGA.AR.A24S.01	BRCA(T=1101;N=572)	Tumor	5.64223
TCGA.A7.A26E.01	BRCA(T=1101;N=572)	Tumor	5.67326
TCGA.EW.A1P6.01	BRCA(T=1101;N=572)	Tumor	4.51625
TCGA.C8.A1HM.01	BRCA(T=1101;N=572)	Tumor	5.15988
TCGA.OL.A6VQ.01	BRCA(T=1101;N=572)	Tumor	4.71137
TCGA.E2.A1B5.01	BRCA(T=1101;N=572)	Tumor	4.15645
TCGA.A2.A0CV.01	BRCA(T=1101;N=572)	Tumor	3.44642
TCGA.5L.AAT1.01	BRCA(T=1101;N=572)	Tumor	4.21887
TCGA.B6.A0X4.01	BRCA(T=1101;N=572)	Tumor	5.05487
TCGA.E2.A105.01	BRCA(T=1101;N=572)	Tumor	5.54624
TCGA.AC.A3HN.01	BRCA(T=1101;N=572)	Tumor	4.60773
TCGA.A1.A0SO.01	BRCA(T=1101;N=572)	Tumor	5.97609
TCGA.E2.A10B.01	BRCA(T=1101;N=572)	Tumor	5.4132
TCGA.A1.A0SH.01	BRCA(T=1101;N=572)	Tumor	4.40529
TCGA.E9.A2JS.01	BRCA(T=1101;N=572)	Tumor	5.82446
TCGA.A2.A04R.01	BRCA(T=1101;N=572)	Tumor	6.03621
TCGA.C8.A12Q.01	BRCA(T=1101;N=572)	Tumor	6.06608
TCGA.AN.A0FT.01	BRCA(T=1101;N=572)	Tumor	2.97223
TCGA.4H.AAAK.01	BRCA(T=1101;N=572)	Tumor	4.25646
TCGA.E2.A15M.01	BRCA(T=1101;N=572)	Tumor	4.73792
TCGA.A8.A08H.01	BRCA(T=1101;N=572)	Tumor	3.99647
TCGA.C8.A273.01	BRCA(T=1101;N=572)	Tumor	5.31641
TCGA.BH.A0DE.01	BRCA(T=1101;N=572)	Tumor	4.80825
TCGA.C8.A12U.01	BRCA(T=1101;N=572)	Tumor	5.2551
TCGA.A2.A0EO.01	BRCA(T=1101;N=572)	Tumor	4.26073
TCGA.AC.A6IW.01	BRCA(T=1101;N=572)	Tumor	4.64986
TCGA.LL.A50Y.01	BRCA(T=1101;N=572)	Tumor	3.87965
TCGA.A7.A0DA.01	BRCA(T=1101;N=572)	Tumor	5.92943
TCGA.GM.A2DL.01	BRCA(T=1101;N=572)	Tumor	3.69144
TCGA.E9.A244.01	BRCA(T=1101;N=572)	Tumor	4.64597
TCGA.E2.A15C.01	BRCA(T=1101;N=572)	Tumor	5.32577
TCGA.BH.A0BT.01	BRCA(T=1101;N=572)	Tumor	3.70958
TCGA.BH.A0E9.01	BRCA(T=1101;N=572)	Tumor	5.09565
TCGA.BH.A18I.01	BRCA(T=1101;N=572)	Tumor	4.8901
TCGA.BH.A0HI.01	BRCA(T=1101;N=572)	Tumor	5.18243
TCGA.A2.A0CZ.01	BRCA(T=1101;N=572)	Tumor	3.82188
TCGA.D8.A1X9.01	BRCA(T=1101;N=572)	Tumor	5.91396
TCGA.BH.A18R.01	BRCA(T=1101;N=572)	Tumor	6.24465
TCGA.AO.A12B.01	BRCA(T=1101;N=572)	Tumor	5.01804
TCGA.BH.A0B3.01	BRCA(T=1101;N=572)	Tumor	4.75862
TCGA.C8.A8HP.01	BRCA(T=1101;N=572)	Tumor	4.02894
TCGA.AR.A1AM.01	BRCA(T=1101;N=572)	Tumor	3.95958
TCGA.A2.A4S0.01	BRCA(T=1101;N=572)	Tumor	5.45526
TCGA.AO.A126.01	BRCA(T=1101;N=572)	Tumor	3.78922
TCGA.AR.A5QN.01	BRCA(T=1101;N=572)	Tumor	4.84235
TCGA.A8.A08F.01	BRCA(T=1101;N=572)	Tumor	5.00821
TCGA.PE.A5DE.01	BRCA(T=1101;N=572)	Tumor	3.97012
TCGA.A8.A076.01	BRCA(T=1101;N=572)	Tumor	5.56436
TCGA.A2.A3XZ.01	BRCA(T=1101;N=572)	Tumor	5.1233
TCGA.AR.A256.01	BRCA(T=1101;N=572)	Tumor	5.96928
TCGA.BH.A0DG.01	BRCA(T=1101;N=572)	Tumor	4.66246
TCGA.C8.A26Z.01	BRCA(T=1101;N=572)	Tumor	5.87362
TCGA.BH.A0HW.01	BRCA(T=1101;N=572)	Tumor	5.19937
TCGA.A1.A0SD.01	BRCA(T=1101;N=572)	Tumor	5.69046
TCGA.A2.A0CX.01	BRCA(T=1101;N=572)	Tumor	5.29722
TCGA.AO.A03R.01	BRCA(T=1101;N=572)	Tumor	3.40179
TCGA.PL.A8LZ.01	BRCA(T=1101;N=572)	Tumor	5.3023
TCGA.BH.A1F8.01	BRCA(T=1101;N=572)	Tumor	6.95477
TCGA.BH.A0BZ.01	BRCA(T=1101;N=572)	Tumor	4.7672
TCGA.AC.A8OP.01	BRCA(T=1101;N=572)	Tumor	5.17793
TCGA.GI.A2C9.01	BRCA(T=1101;N=572)	Tumor	4.96738
TCGA.AO.A125.01	BRCA(T=1101;N=572)	Tumor	4.24383
TCGA.EW.A1OZ.01	BRCA(T=1101;N=572)	Tumor	4.85947
TCGA.BH.A0C0.01	BRCA(T=1101;N=572)	Tumor	5.24388
TCGA.AN.A03Y.01	BRCA(T=1101;N=572)	Tumor	4.034
TCGA.D8.A145.01	BRCA(T=1101;N=572)	Tumor	4.83652
TCGA.OL.A66I.01	BRCA(T=1101;N=572)	Tumor	4.47247
TCGA.OL.A5S0.01	BRCA(T=1101;N=572)	Tumor	4.21835
TCGA.B6.A0I5.01	BRCA(T=1101;N=572)	Tumor	3.59547
TCGA.Z7.A8R6.01	BRCA(T=1101;N=572)	Tumor	4.45761
TCGA.LD.A9QF.01	BRCA(T=1101;N=572)	Tumor	3.85874
TCGA.C8.A134.01	BRCA(T=1101;N=572)	Tumor	6.91269
TCGA.AN.A0XT.01	BRCA(T=1101;N=572)	Tumor	5.58221
TCGA.BH.A0HA.01	BRCA(T=1101;N=572)	Tumor	4.84471
TCGA.AR.A251.01	BRCA(T=1101;N=572)	Tumor	5.4545
TCGA.C8.A26V.01	BRCA(T=1101;N=572)	Tumor	5.31866
TCGA.OL.A5D7.01	BRCA(T=1101;N=572)	Tumor	4.7112
TCGA.E2.A1IU.01	BRCA(T=1101;N=572)	Tumor	5.41726
TCGA.AN.A0XO.01	BRCA(T=1101;N=572)	Tumor	4.86876
TCGA.AN.A0AR.01	BRCA(T=1101;N=572)	Tumor	4.79527
TCGA.E2.A1IO.01	BRCA(T=1101;N=572)	Tumor	5.19093
TCGA.D8.A27H.01	BRCA(T=1101;N=572)	Tumor	4.38513
TCGA.A7.A56D.01	BRCA(T=1101;N=572)	Tumor	2.75093
TCGA.GM.A3XL.01	BRCA(T=1101;N=572)	Tumor	4.87337
TCGA.BH.A0DX.01	BRCA(T=1101;N=572)	Tumor	4.29545
TCGA.A2.A4RX.01	BRCA(T=1101;N=572)	Tumor	4.45019
TCGA.B6.A0X1.01	BRCA(T=1101;N=572)	Tumor	6.29788
TCGA.S3.AA0Z.01	BRCA(T=1101;N=572)	Tumor	4.81046
TCGA.BH.A1FH.01	BRCA(T=1101;N=572)	Tumor	4.71538
TCGA.AR.A24W.01	BRCA(T=1101;N=572)	Tumor	4.79878
TCGA.A8.A06T.01	BRCA(T=1101;N=572)	Tumor	5.38187
TCGA.B6.A0RM.01	BRCA(T=1101;N=572)	Tumor	5.27683
TCGA.A2.A04N.01	BRCA(T=1101;N=572)	Tumor	4.4693
TCGA.E9.A226.01	BRCA(T=1101;N=572)	Tumor	5.63204
TCGA.BH.A0BJ.01	BRCA(T=1101;N=572)	Tumor	5.18696
TCGA.E2.A10C.01	BRCA(T=1101;N=572)	Tumor	3.79697
TCGA.BH.A5IZ.01	BRCA(T=1101;N=572)	Tumor	5.39321
TCGA.E9.A1RD.01	BRCA(T=1101;N=572)	Tumor	5.03917
TCGA.AC.A5XU.01	BRCA(T=1101;N=572)	Tumor	4.7784
TCGA.E2.A576.01	BRCA(T=1101;N=572)	Tumor	4.42369
TCGA.E9.A295.01	BRCA(T=1101;N=572)	Tumor	4.74108
TCGA.LD.A74U.01	BRCA(T=1101;N=572)	Tumor	3.98628
TCGA.E2.A570.01	BRCA(T=1101;N=572)	Tumor	4.16951
TCGA.E9.A1NF.01	BRCA(T=1101;N=572)	Tumor	3.72863
TCGA.E9.A1R4.01	BRCA(T=1101;N=572)	Tumor	4.82571
TCGA.B6.A409.01	BRCA(T=1101;N=572)	Tumor	4.54324
TCGA.EW.A423.01	BRCA(T=1101;N=572)	Tumor	3.07772
TCGA.OL.A6VO.01	BRCA(T=1101;N=572)	Tumor	5.66767
TCGA.EW.A6SD.01	BRCA(T=1101;N=572)	Tumor	4.056
TCGA.GM.A2DH.01	BRCA(T=1101;N=572)	Tumor	5.35646
TCGA.LL.A5YM.01	BRCA(T=1101;N=572)	Tumor	3.76956
TCGA.BH.A0H6.01	BRCA(T=1101;N=572)	Tumor	4.85479
TCGA.E9.A1N8.01	BRCA(T=1101;N=572)	Tumor	6.36511
TCGA.AR.A24Z.01	BRCA(T=1101;N=572)	Tumor	5.53865
TCGA.A7.A4SD.01	BRCA(T=1101;N=572)	Tumor	4.68063
TCGA.AR.A0U0.01	BRCA(T=1101;N=572)	Tumor	5.37364
TCGA.BH.A203.01	BRCA(T=1101;N=572)	Tumor	5.64548
TCGA.E2.A1IK.01	BRCA(T=1101;N=572)	Tumor	4.90487
TCGA.D8.A13Y.01	BRCA(T=1101;N=572)	Tumor	5.97501
TCGA.AR.A1AX.01	BRCA(T=1101;N=572)	Tumor	5.45879
TCGA.E9.A1N9.01	BRCA(T=1101;N=572)	Tumor	5.20577
TCGA.C8.A1HN.01	BRCA(T=1101;N=572)	Tumor	5.70547
TCGA.A2.A0YC.01	BRCA(T=1101;N=572)	Tumor	5.36195
TCGA.A2.A0CL.01	BRCA(T=1101;N=572)	Tumor	5.19065
TCGA.D8.A1JA.01	BRCA(T=1101;N=572)	Tumor	5.99289
TCGA.D8.A1XM.01	BRCA(T=1101;N=572)	Tumor	5.44938
TCGA.A2.A04X.01	BRCA(T=1101;N=572)	Tumor	4.15723
TCGA.AO.A12A.01	BRCA(T=1101;N=572)	Tumor	4.61194
TCGA.E2.A1BC.01	BRCA(T=1101;N=572)	Tumor	5.67297
TCGA.A2.A25F.01	BRCA(T=1101;N=572)	Tumor	4.86494
TCGA.EW.A2FV.01	BRCA(T=1101;N=572)	Tumor	4.7275
TCGA.C8.A132.01	BRCA(T=1101;N=572)	Tumor	5.20793
TCGA.AN.A0AT.01	BRCA(T=1101;N=572)	Tumor	5.44951
TCGA.AC.A3QP.01	BRCA(T=1101;N=572)	Tumor	3.55551
TCGA.E9.A1R6.01	BRCA(T=1101;N=572)	Tumor	5.52493
TCGA.C8.A27B.01	BRCA(T=1101;N=572)	Tumor	5.25467
TCGA.E2.A14P.01	BRCA(T=1101;N=572)	Tumor	4.29866
TCGA.LL.A7SZ.01	BRCA(T=1101;N=572)	Tumor	2.65894
TCGA.BH.A0BO.01	BRCA(T=1101;N=572)	Tumor	4.84988
TCGA.BH.A0HX.01	BRCA(T=1101;N=572)	Tumor	6.11779
TCGA.A1.A0SF.01	BRCA(T=1101;N=572)	Tumor	3.89849
TCGA.BH.A0B9.01	BRCA(T=1101;N=572)	Tumor	5.35752
TCGA.D8.A1JG.01	BRCA(T=1101;N=572)	Tumor	5.32391
TCGA.D8.A1JN.01	BRCA(T=1101;N=572)	Tumor	4.16032
TCGA.A8.A06Z.01	BRCA(T=1101;N=572)	Tumor	4.72919
TCGA.A2.A0YD.01	BRCA(T=1101;N=572)	Tumor	4.78953
TCGA.D8.A1JB.01	BRCA(T=1101;N=572)	Tumor	5.02415
TCGA.JL.A3YX.01	BRCA(T=1101;N=572)	Tumor	4.43733
TCGA.A1.A0SK.01	BRCA(T=1101;N=572)	Tumor	6.22922
TCGA.AO.A03P.01	BRCA(T=1101;N=572)	Tumor	4.93707
TCGA.E2.A1LA.01	BRCA(T=1101;N=572)	Tumor	4.63433
TCGA.AN.A0FJ.01	BRCA(T=1101;N=572)	Tumor	5.26925
TCGA.LL.A7T0.01	BRCA(T=1101;N=572)	Tumor	5.51802
TCGA.D8.A141.01	BRCA(T=1101;N=572)	Tumor	4.29553
TCGA.BH.A0HB.01	BRCA(T=1101;N=572)	Tumor	4.59283
TCGA.C8.A12Z.01	BRCA(T=1101;N=572)	Tumor	5.32968
TCGA.A8.A08S.01	BRCA(T=1101;N=572)	Tumor	5.50528
TCGA.S3.AA10.01	BRCA(T=1101;N=572)	Tumor	4.47956
TCGA.E9.A22G.01	BRCA(T=1101;N=572)	Tumor	5.48568
TCGA.C8.A1HE.01	BRCA(T=1101;N=572)	Tumor	5.45012
TCGA.E2.A2P5.01	BRCA(T=1101;N=572)	Tumor	3.68662
TCGA.AO.A0J9.01	BRCA(T=1101;N=572)	Tumor	2.54218
TCGA.AR.A1AK.01	BRCA(T=1101;N=572)	Tumor	4.8139
TCGA.C8.A27A.01	BRCA(T=1101;N=572)	Tumor	6.06321
TCGA.E9.A5UP.01	BRCA(T=1101;N=572)	Tumor	4.06877
TCGA.A2.A0T2.01	BRCA(T=1101;N=572)	Tumor	4.02881
TCGA.BH.A0C3.01	BRCA(T=1101;N=572)	Tumor	5.16888
TCGA.E2.A1IG.01	BRCA(T=1101;N=572)	Tumor	5.34009
TCGA.C8.A1HL.01	BRCA(T=1101;N=572)	Tumor	4.12659
TCGA.BH.A208.01	BRCA(T=1101;N=572)	Tumor	3.50947
TCGA.A2.A3KD.01	BRCA(T=1101;N=572)	Tumor	5.03798
TCGA.A2.A0YK.01	BRCA(T=1101;N=572)	Tumor	4.49509
TCGA.BH.A1FR.01	BRCA(T=1101;N=572)	Tumor	5.92886
TCGA.BH.A18J.01	BRCA(T=1101;N=572)	Tumor	4.62803
TCGA.B6.A0WY.01	BRCA(T=1101;N=572)	Tumor	4.59825
TCGA.AR.A24M.01	BRCA(T=1101;N=572)	Tumor	5.87024
TCGA.E9.A1NI.01	BRCA(T=1101;N=572)	Tumor	4.65119
TCGA.A8.A093.01	BRCA(T=1101;N=572)	Tumor	4.98413
TCGA.AC.A6NO.01	BRCA(T=1101;N=572)	Tumor	4.82175
TCGA.A8.A09M.01	BRCA(T=1101;N=572)	Tumor	5.04427
TCGA.EW.A1OV.01	BRCA(T=1101;N=572)	Tumor	4.71702
TCGA.C8.A278.01	BRCA(T=1101;N=572)	Tumor	5.3626
TCGA.AR.A1AP.01	BRCA(T=1101;N=572)	Tumor	5.16974
TCGA.E2.A1LS.01	BRCA(T=1101;N=572)	Tumor	3.52966
TCGA.A8.A09G.01	BRCA(T=1101;N=572)	Tumor	5.08759
TCGA.A8.A09R.01	BRCA(T=1101;N=572)	Tumor	6.10928
TCGA.GM.A5PX.01	BRCA(T=1101;N=572)	Tumor	3.42978
TCGA.E2.A1BD.01	BRCA(T=1101;N=572)	Tumor	3.43889
TCGA.E9.A1R2.01	BRCA(T=1101;N=572)	Tumor	5.49744
TCGA.AC.A62Y.01	BRCA(T=1101;N=572)	Tumor	4.87547
TCGA.AC.A2FO.01	BRCA(T=1101;N=572)	Tumor	4.41192
TCGA.AR.A1AY.01	BRCA(T=1101;N=572)	Tumor	5.12056
TCGA.AR.A2LN.01	BRCA(T=1101;N=572)	Tumor	4.55873
TCGA.D8.A27W.01	BRCA(T=1101;N=572)	Tumor	5.76609
TCGA.OL.A66O.01	BRCA(T=1101;N=572)	Tumor	4.27999
TCGA.BH.A0HU.01	BRCA(T=1101;N=572)	Tumor	4.24114
TCGA.AR.A1AH.01	BRCA(T=1101;N=572)	Tumor	5.51836
TCGA.A8.A081.01	BRCA(T=1101;N=572)	Tumor	6.69135
TCGA.C8.A8HQ.01	BRCA(T=1101;N=572)	Tumor	3.92378
TCGA.A2.A04Y.01	BRCA(T=1101;N=572)	Tumor	4.14943
TCGA.GM.A2DB.01	BRCA(T=1101;N=572)	Tumor	3.71714
TCGA.E9.A3Q9.01	BRCA(T=1101;N=572)	Tumor	4.33966
TCGA.A8.A09I.01	BRCA(T=1101;N=572)	Tumor	5.54735
TCGA.A8.A07L.01	BRCA(T=1101;N=572)	Tumor	5.67397
TCGA.A2.A3XV.01	BRCA(T=1101;N=572)	Tumor	4.23675
TCGA.AR.A0TY.01	BRCA(T=1101;N=572)	Tumor	5.60069
TCGA.LL.A6FR.01	BRCA(T=1101;N=572)	Tumor	3.35004
TCGA.A2.A0CW.01	BRCA(T=1101;N=572)	Tumor	5.61223
TCGA.E2.A14O.01	BRCA(T=1101;N=572)	Tumor	3.86558
TCGA.D8.A1J9.01	BRCA(T=1101;N=572)	Tumor	4.95267
TCGA.A2.A0CQ.01	BRCA(T=1101;N=572)	Tumor	4.08315
TCGA.A8.A08Z.01	BRCA(T=1101;N=572)	Tumor	5.14323
TCGA.AC.A2FE.01	BRCA(T=1101;N=572)	Tumor	4.38964
TCGA.AO.A03N.01	BRCA(T=1101;N=572)	Tumor	3.09589
TCGA.EW.A2FW.01	BRCA(T=1101;N=572)	Tumor	4.37384
TCGA.AR.A2LL.01	BRCA(T=1101;N=572)	Tumor	4.73213
TCGA.AR.A24Q.01	BRCA(T=1101;N=572)	Tumor	5.44358
TCGA.AO.A0J3.01	BRCA(T=1101;N=572)	Tumor	4.80056
TCGA.AR.A2LK.01	BRCA(T=1101;N=572)	Tumor	5.21501
TCGA.A8.A08J.01	BRCA(T=1101;N=572)	Tumor	4.7848
TCGA.A2.A0YF.01	BRCA(T=1101;N=572)	Tumor	5.7375
TCGA.BH.A0AZ.01	BRCA(T=1101;N=572)	Tumor	4.39393
TCGA.E9.A22B.01	BRCA(T=1101;N=572)	Tumor	5.66319
TCGA.AC.A3W5.01	BRCA(T=1101;N=572)	Tumor	3.38415
TCGA.BH.A0C1.01	BRCA(T=1101;N=572)	Tumor	5.57745
TCGA.AN.A0XU.01	BRCA(T=1101;N=572)	Tumor	5.82982
TCGA.B6.A0RQ.01	BRCA(T=1101;N=572)	Tumor	4.51004
TCGA.D8.A1JL.01	BRCA(T=1101;N=572)	Tumor	5.31979
TCGA.D8.A1Y0.01	BRCA(T=1101;N=572)	Tumor	5.53043
TCGA.E9.A229.01	BRCA(T=1101;N=572)	Tumor	5.14577
TCGA.A8.A07I.01	BRCA(T=1101;N=572)	Tumor	5.31876
TCGA.OL.A5RU.01	BRCA(T=1101;N=572)	Tumor	3.93265
TCGA.AR.A5QP.01	BRCA(T=1101;N=572)	Tumor	4.07458
TCGA.D8.A1XZ.01	BRCA(T=1101;N=572)	Tumor	5.81474
TCGA.EW.A1PC.01	BRCA(T=1101;N=572)	Tumor	4.5589
TCGA.AO.A0J2.01	BRCA(T=1101;N=572)	Tumor	5.32321
TCGA.E2.A1LB.01	BRCA(T=1101;N=572)	Tumor	4.89616
TCGA.5T.A9QA.01	BRCA(T=1101;N=572)	Tumor	4.5016
TCGA.B6.A40C.01	BRCA(T=1101;N=572)	Tumor	3.8359
TCGA.A7.A0CH.01	BRCA(T=1101;N=572)	Tumor	5.57508
TCGA.E2.A9RU.01	BRCA(T=1101;N=572)	Tumor	4.12275
TCGA.A2.A0D2.01	BRCA(T=1101;N=572)	Tumor	4.3743
TCGA.BH.A1FE.06	BRCA(T=1101;N=572)	Tumor	3.78037
TCGA.AC.A8OR.01	BRCA(T=1101;N=572)	Tumor	4.72821
TCGA.S3.A6ZH.01	BRCA(T=1101;N=572)	Tumor	4.54697
TCGA.E2.A14Z.01	BRCA(T=1101;N=572)	Tumor	4.13057
TCGA.E2.A1IF.01	BRCA(T=1101;N=572)	Tumor	3.61252
TCGA.D8.A27G.01	BRCA(T=1101;N=572)	Tumor	5.02711
TCGA.EW.A1PH.01	BRCA(T=1101;N=572)	Tumor	5.07493
TCGA.E2.A14Y.01	BRCA(T=1101;N=572)	Tumor	5.47532
TCGA.WT.AB41.01	BRCA(T=1101;N=572)	Tumor	3.46887
TCGA.AO.A1KQ.01	BRCA(T=1101;N=572)	Tumor	4.85756
TCGA.D8.A1JU.01	BRCA(T=1101;N=572)	Tumor	4.59094
TCGA.BH.A0DL.01	BRCA(T=1101;N=572)	Tumor	4.86929
TCGA.E2.A56Z.01	BRCA(T=1101;N=572)	Tumor	3.79532
TCGA.A7.A0D9.01	BRCA(T=1101;N=572)	Tumor	5.60017
TCGA.BH.A0DO.01	BRCA(T=1101;N=572)	Tumor	4.45243
TCGA.A2.A259.01	BRCA(T=1101;N=572)	Tumor	5.78448
TCGA.AN.A0XP.01	BRCA(T=1101;N=572)	Tumor	5.06222
TCGA.BH.A202.01	BRCA(T=1101;N=572)	Tumor	5.83807
TCGA.A2.A0YJ.01	BRCA(T=1101;N=572)	Tumor	6.7181
TCGA.B6.A0RH.01	BRCA(T=1101;N=572)	Tumor	4.11631
TCGA.D8.A1XD.01	BRCA(T=1101;N=572)	Tumor	5.81178
TCGA.A2.A0T7.01	BRCA(T=1101;N=572)	Tumor	4.87762
TCGA.AC.A2FG.01	BRCA(T=1101;N=572)	Tumor	4.73875
TCGA.BH.AB28.01	BRCA(T=1101;N=572)	Tumor	4.61078
TCGA.B6.A0RE.01	BRCA(T=1101;N=572)	Tumor	5.37341
TCGA.D8.A1JP.01	BRCA(T=1101;N=572)	Tumor	4.80131
TCGA.S3.A6ZF.01	BRCA(T=1101;N=572)	Tumor	5.09809
TCGA.AC.A3YJ.01	BRCA(T=1101;N=572)	Tumor	4.31341
TCGA.A2.A0YI.01	BRCA(T=1101;N=572)	Tumor	5.14707
TCGA.AN.A04C.01	BRCA(T=1101;N=572)	Tumor	4.95375
TCGA.B6.A0RO.01	BRCA(T=1101;N=572)	Tumor	5.14232
TCGA.A2.A0SX.01	BRCA(T=1101;N=572)	Tumor	5.01299
TCGA.E2.A14R.01	BRCA(T=1101;N=572)	Tumor	4.49807
TCGA.A7.A0DB.01	BRCA(T=1101;N=572)	Tumor	4.47481
TCGA.EW.A1OX.01	BRCA(T=1101;N=572)	Tumor	5.87842
TCGA.A7.A26F.01	BRCA(T=1101;N=572)	Tumor	4.53041
TCGA.AC.A2QH.01	BRCA(T=1101;N=572)	Tumor	4.67162
TCGA.AO.A1KR.01	BRCA(T=1101;N=572)	Tumor	4.50145
TCGA.BH.A1ES.01	BRCA(T=1101;N=572)	Tumor	5.87829
TCGA.B6.A0IE.01	BRCA(T=1101;N=572)	Tumor	3.83209
TCGA.EW.A1P5.01	BRCA(T=1101;N=572)	Tumor	5.43289
TCGA.E9.A5UO.01	BRCA(T=1101;N=572)	Tumor	5.12613
TCGA.HN.A2NL.01	BRCA(T=1101;N=572)	Tumor	5.36336
TCGA.GM.A2DN.01	BRCA(T=1101;N=572)	Tumor	3.93955
TCGA.C8.A12V.01	BRCA(T=1101;N=572)	Tumor	4.87127
TCGA.EW.A1J2.01	BRCA(T=1101;N=572)	Tumor	4.8335
TCGA.AR.A1AR.01	BRCA(T=1101;N=572)	Tumor	5.6436
TCGA.PL.A8LV.01	BRCA(T=1101;N=572)	Tumor	4.81435
TCGA.D8.A1JF.01	BRCA(T=1101;N=572)	Tumor	5.34687
TCGA.AC.A23E.01	BRCA(T=1101;N=572)	Tumor	4.84868
TCGA.BH.A0DH.01	BRCA(T=1101;N=572)	Tumor	4.75213
TCGA.C8.A12Y.01	BRCA(T=1101;N=572)	Tumor	3.93476
TCGA.BH.A0BG.01	BRCA(T=1101;N=572)	Tumor	4.82011
TCGA.BH.A18H.01	BRCA(T=1101;N=572)	Tumor	4.44482
TCGA.D8.A1JD.01	BRCA(T=1101;N=572)	Tumor	5.37011
TCGA.E9.A228.01	BRCA(T=1101;N=572)	Tumor	6.18818
TCGA.E9.A3HO.01	BRCA(T=1101;N=572)	Tumor	2.5971
TCGA.A2.A0EV.01	BRCA(T=1101;N=572)	Tumor	5.36857
TCGA.BH.A0EI.01	BRCA(T=1101;N=572)	Tumor	5.38272
TCGA.AN.A0XW.01	BRCA(T=1101;N=572)	Tumor	4.59005
TCGA.A8.A09A.01	BRCA(T=1101;N=572)	Tumor	6.31499
TCGA.A1.A0SG.01	BRCA(T=1101;N=572)	Tumor	4.62267
TCGA.BH.A1F6.01	BRCA(T=1101;N=572)	Tumor	6.04678
TCGA.E9.A249.01	BRCA(T=1101;N=572)	Tumor	4.47586
TCGA.BH.A1F2.01	BRCA(T=1101;N=572)	Tumor	5.83983
TCGA.A8.A096.01	BRCA(T=1101;N=572)	Tumor	4.94111
TCGA.AR.A1AI.01	BRCA(T=1101;N=572)	Tumor	5.55161
TCGA.AC.A3BB.01	BRCA(T=1101;N=572)	Tumor	4.0893
TCGA.BH.A0WA.01	BRCA(T=1101;N=572)	Tumor	5.82789
TCGA.AQ.A1H3.01	BRCA(T=1101;N=572)	Tumor	5.57967
TCGA.BH.A0E7.01	BRCA(T=1101;N=572)	Tumor	5.73549
TCGA.BH.A0RX.01	BRCA(T=1101;N=572)	Tumor	4.14951
TCGA.AO.A03U.01	BRCA(T=1101;N=572)	Tumor	4.46641
TCGA.AR.A24L.01	BRCA(T=1101;N=572)	Tumor	6.47416
TCGA.E2.A1IJ.01	BRCA(T=1101;N=572)	Tumor	4.018
TCGA.E2.A150.01	BRCA(T=1101;N=572)	Tumor	5.08698
TCGA.E2.A15H.01	BRCA(T=1101;N=572)	Tumor	4.85626
TCGA.BH.A0E0.01	BRCA(T=1101;N=572)	Tumor	4.62353
TCGA.A2.A0D1.01	BRCA(T=1101;N=572)	Tumor	5.01933
TCGA.A8.A09D.01	BRCA(T=1101;N=572)	Tumor	5.32691
TCGA.AQ.A1H2.01	BRCA(T=1101;N=572)	Tumor	5.73054
TCGA.D8.A1JH.01	BRCA(T=1101;N=572)	Tumor	5.60421
TCGA.GM.A3NW.01	BRCA(T=1101;N=572)	Tumor	3.87992
TCGA.A7.A0CD.01	BRCA(T=1101;N=572)	Tumor	4.85873
TCGA.A7.A2KD.01	BRCA(T=1101;N=572)	Tumor	5.5319
TCGA.AO.A03L.01	BRCA(T=1101;N=572)	Tumor	5.27818
TCGA.AR.A2LR.01	BRCA(T=1101;N=572)	Tumor	6.10436
TCGA.E2.A14T.01	BRCA(T=1101;N=572)	Tumor	6.07038
TCGA.AR.A24U.01	BRCA(T=1101;N=572)	Tumor	4.86646
TCGA.BH.A28Q.01	BRCA(T=1101;N=572)	Tumor	5.44042
TCGA.C8.A3M7.01	BRCA(T=1101;N=572)	Tumor	3.71385
TCGA.BH.A0EE.01	BRCA(T=1101;N=572)	Tumor	4.00174
TCGA.3C.AALK.01	BRCA(T=1101;N=572)	Tumor	4.60981
TCGA.EW.A1OW.01	BRCA(T=1101;N=572)	Tumor	5.02956
TCGA.E2.A108.01	BRCA(T=1101;N=572)	Tumor	3.86978
TCGA.A2.A0D4.01	BRCA(T=1101;N=572)	Tumor	5.43632
TCGA.E9.A1RA.01	BRCA(T=1101;N=572)	Tumor	4.51865
TCGA.V7.A7HQ.01	BRCA(T=1101;N=572)	Tumor	3.64607
TCGA.AR.A24X.01	BRCA(T=1101;N=572)	Tumor	5.31609
TCGA.D8.A73X.01	BRCA(T=1101;N=572)	Tumor	4.35467
TCGA.BH.A0W4.01	BRCA(T=1101;N=572)	Tumor	5.44742
TCGA.BH.A1ET.01	BRCA(T=1101;N=572)	Tumor	5.30952
TCGA.BH.A0C7.01	BRCA(T=1101;N=572)	Tumor	6.14068
TCGA.LD.A7W5.01	BRCA(T=1101;N=572)	Tumor	4.68923
TCGA.D8.A1XK.01	BRCA(T=1101;N=572)	Tumor	5.71736
TCGA.A2.A0T4.01	BRCA(T=1101;N=572)	Tumor	4.94857
TCGA.AN.A0FX.01	BRCA(T=1101;N=572)	Tumor	4.94519
TCGA.A2.A0D3.01	BRCA(T=1101;N=572)	Tumor	5.29469
TCGA.D8.A1XS.01	BRCA(T=1101;N=572)	Tumor	5.76389
TCGA.C8.A138.01	BRCA(T=1101;N=572)	Tumor	3.20279
TCGA.AR.A24R.01	BRCA(T=1101;N=572)	Tumor	5.93252
TCGA.BH.A2L8.01	BRCA(T=1101;N=572)	Tumor	4.45618
TCGA.E2.A14V.01	BRCA(T=1101;N=572)	Tumor	5.06805
TCGA.AO.A0JE.01	BRCA(T=1101;N=572)	Tumor	4.41483
TCGA.A8.A06O.01	BRCA(T=1101;N=572)	Tumor	4.59803
TCGA.AO.A0J4.01	BRCA(T=1101;N=572)	Tumor	5.38985
TCGA.EW.A1P3.01	BRCA(T=1101;N=572)	Tumor	4.32289
TCGA.B6.A0WT.01	BRCA(T=1101;N=572)	Tumor	5.59095
TCGA.C8.A26W.01	BRCA(T=1101;N=572)	Tumor	4.96469
TCGA.AN.A041.01	BRCA(T=1101;N=572)	Tumor	6.03424
TCGA.D8.A1Y3.01	BRCA(T=1101;N=572)	Tumor	4.23609
TCGA.B6.A40B.01	BRCA(T=1101;N=572)	Tumor	3.76304
TCGA.B6.A1KI.01	BRCA(T=1101;N=572)	Tumor	4.37058
TCGA.A8.A090.01	BRCA(T=1101;N=572)	Tumor	5.58048
TCGA.BH.A0B6.01	BRCA(T=1101;N=572)	Tumor	4.3203
TCGA.A8.A09W.01	BRCA(T=1101;N=572)	Tumor	5.50904
TCGA.AO.A03M.01	BRCA(T=1101;N=572)	Tumor	4.95293
TCGA.E2.A1L6.01	BRCA(T=1101;N=572)	Tumor	5.62415
TCGA.AR.A0TQ.01	BRCA(T=1101;N=572)	Tumor	5.66002
TCGA.B6.A0RP.01	BRCA(T=1101;N=572)	Tumor	5.09042
TCGA.AN.A0FK.01	BRCA(T=1101;N=572)	Tumor	4.1231
TCGA.E9.A22D.01	BRCA(T=1101;N=572)	Tumor	4.03155
TCGA.BH.A18L.01	BRCA(T=1101;N=572)	Tumor	6.46649
TCGA.E9.A1RG.01	BRCA(T=1101;N=572)	Tumor	4.44245
TCGA.D8.A146.01	BRCA(T=1101;N=572)	Tumor	4.90029
TCGA.AO.A0JL.01	BRCA(T=1101;N=572)	Tumor	2.95189
TCGA.EW.A6SB.01	BRCA(T=1101;N=572)	Tumor	3.30276
TCGA.3C.AAAU.01	BRCA(T=1101;N=572)	Tumor	4.79262
TCGA.GM.A2DF.01	BRCA(T=1101;N=572)	Tumor	3.44635
TCGA.E2.A15J.01	BRCA(T=1101;N=572)	Tumor	5.08991
TCGA.EW.A424.01	BRCA(T=1101;N=572)	Tumor	3.94113
TCGA.A8.A07Z.01	BRCA(T=1101;N=572)	Tumor	5.12216
TCGA.BH.A0BF.01	BRCA(T=1101;N=572)	Tumor	4.67253
TCGA.E2.A154.01	BRCA(T=1101;N=572)	Tumor	5.10487
TCGA.A8.A08T.01	BRCA(T=1101;N=572)	Tumor	5.01644
TCGA.A8.A085.01	BRCA(T=1101;N=572)	Tumor	5.4871
TCGA.EW.A1P4.01	BRCA(T=1101;N=572)	Tumor	5.70118
TCGA.EW.A1J1.01	BRCA(T=1101;N=572)	Tumor	5.69641
TCGA.A8.A084.01	BRCA(T=1101;N=572)	Tumor	5.00313
TCGA.E9.A1R7.01	BRCA(T=1101;N=572)	Tumor	6.26289
TCGA.AO.A0JA.01	BRCA(T=1101;N=572)	Tumor	5.63307
TCGA.A2.A1G4.01	BRCA(T=1101;N=572)	Tumor	5.6629
TCGA.C8.A12K.01	BRCA(T=1101;N=572)	Tumor	4.57025
TCGA.A2.A0CK.01	BRCA(T=1101;N=572)	Tumor	4.05054
TCGA.A7.A4SE.01	BRCA(T=1101;N=572)	Tumor	5.0338
TCGA.C8.A274.01	BRCA(T=1101;N=572)	Tumor	5.08716
TCGA.BH.A0B0.01	BRCA(T=1101;N=572)	Tumor	4.16305
TCGA.BH.A1EY.01	BRCA(T=1101;N=572)	Tumor	4.48709
TCGA.C8.A12O.01	BRCA(T=1101;N=572)	Tumor	5.62438
TCGA.BH.A42U.01	BRCA(T=1101;N=572)	Tumor	3.15585
TCGA.AQ.A04H.01	BRCA(T=1101;N=572)	Tumor	5.1013
TCGA.A7.A425.01	BRCA(T=1101;N=572)	Tumor	3.8199
TCGA.AN.A049.01	BRCA(T=1101;N=572)	Tumor	5.25561
TCGA.A8.A06Y.01	BRCA(T=1101;N=572)	Tumor	4.75398
TCGA.AR.A2LE.01	BRCA(T=1101;N=572)	Tumor	6.04847
TCGA.AC.A23G.01	BRCA(T=1101;N=572)	Tumor	3.937
TCGA.A7.A5ZV.01	BRCA(T=1101;N=572)	Tumor	4.6164
TCGA.BH.A0BL.01	BRCA(T=1101;N=572)	Tumor	4.63968
TCGA.EW.A1PA.01	BRCA(T=1101;N=572)	Tumor	5.42685
TCGA.E9.A1RC.01	BRCA(T=1101;N=572)	Tumor	5.27788
TCGA.A2.A1FV.01	BRCA(T=1101;N=572)	Tumor	5.80936
TCGA.BH.A0AU.01	BRCA(T=1101;N=572)	Tumor	5.69805
TCGA.LL.A73Y.01	BRCA(T=1101;N=572)	Tumor	3.95359
TCGA.D8.A1JC.01	BRCA(T=1101;N=572)	Tumor	6.1526
TCGA.E2.A1B4.01	BRCA(T=1101;N=572)	Tumor	5.24214
TCGA.A2.A0EW.01	BRCA(T=1101;N=572)	Tumor	4.88454
TCGA.E9.A1NG.01	BRCA(T=1101;N=572)	Tumor	4.59732
TCGA.AR.A1AL.01	BRCA(T=1101;N=572)	Tumor	5.04875
TCGA.LD.A7W6.01	BRCA(T=1101;N=572)	Tumor	4.66308
TCGA.JL.A3YW.01	BRCA(T=1101;N=572)	Tumor	4.87471
TCGA.A2.A1FX.01	BRCA(T=1101;N=572)	Tumor	4.7926
TCGA.BH.A1FJ.01	BRCA(T=1101;N=572)	Tumor	5.73931
TCGA.A2.A0EX.01	BRCA(T=1101;N=572)	Tumor	5.02188
TCGA.A2.A0CM.01	BRCA(T=1101;N=572)	Tumor	5.24687
TCGA.GM.A2DA.01	BRCA(T=1101;N=572)	Tumor	3.20126
TCGA.B6.A0X7.01	BRCA(T=1101;N=572)	Tumor	4.51452
TCGA.AR.A2LQ.01	BRCA(T=1101;N=572)	Tumor	3.59822
TCGA.W8.A86G.01	BRCA(T=1101;N=572)	Tumor	3.65607
TCGA.BH.A0HO.01	BRCA(T=1101;N=572)	Tumor	5.37392
TCGA.BH.A1FU.01	BRCA(T=1101;N=572)	Tumor	5.13766
TCGA.A8.A091.01	BRCA(T=1101;N=572)	Tumor	5.63776
TCGA.E9.A1N3.01	BRCA(T=1101;N=572)	Tumor	5.79416
TCGA.AR.A0U2.01	BRCA(T=1101;N=572)	Tumor	6.07831
TCGA.BH.A0W7.01	BRCA(T=1101;N=572)	Tumor	4.32634
TCGA.E9.A1R5.01	BRCA(T=1101;N=572)	Tumor	5.00434
TCGA.3C.AALI.01	BRCA(T=1101;N=572)	Tumor	5.18861
TCGA.E9.A1RI.01	BRCA(T=1101;N=572)	Tumor	4.69781
TCGA.A2.A0ER.01	BRCA(T=1101;N=572)	Tumor	5.93017
TCGA.3C.AALJ.01	BRCA(T=1101;N=572)	Tumor	4.7741
TCGA.E9.A6HE.01	BRCA(T=1101;N=572)	Tumor	3.60142
TCGA.A7.A5ZX.01	BRCA(T=1101;N=572)	Tumor	4.28791
TCGA.BH.A201.01	BRCA(T=1101;N=572)	Tumor	5.32367
TCGA.A2.A04W.01	BRCA(T=1101;N=572)	Tumor	4.69099
TCGA.D8.A73W.01	BRCA(T=1101;N=572)	Tumor	4.601
TCGA.A7.A3IY.01	BRCA(T=1101;N=572)	Tumor	3.73957
TCGA.OL.A6VR.01	BRCA(T=1101;N=572)	Tumor	4.90255
TCGA.EW.A2FR.01	BRCA(T=1101;N=572)	Tumor	4.78068
TCGA.BH.A0HP.01	BRCA(T=1101;N=572)	Tumor	4.47125
TCGA.AR.A0TP.01	BRCA(T=1101;N=572)	Tumor	5.18466
TCGA.C8.A12X.01	BRCA(T=1101;N=572)	Tumor	3.87725
TCGA.D8.A1XJ.01	BRCA(T=1101;N=572)	Tumor	4.82629
TCGA.AR.A0TZ.01	BRCA(T=1101;N=572)	Tumor	5.30309
TCGA.EW.A1OY.01	BRCA(T=1101;N=572)	Tumor	4.93661
TCGA.GM.A2DC.01	BRCA(T=1101;N=572)	Tumor	4.82031
TCGA.BH.A18N.01	BRCA(T=1101;N=572)	Tumor	5.40486
TCGA.E9.A1ND.01	BRCA(T=1101;N=572)	Tumor	4.29455
TCGA.D8.A1XR.01	BRCA(T=1101;N=572)	Tumor	5.11621
TCGA.A2.A0ES.01	BRCA(T=1101;N=572)	Tumor	4.63
TCGA.C8.A1HO.01	BRCA(T=1101;N=572)	Tumor	5.94677
TCGA.LL.A9Q3.01	BRCA(T=1101;N=572)	Tumor	4.04509
TCGA.A7.A3J1.01	BRCA(T=1101;N=572)	Tumor	4.39897
TCGA.AC.A5EH.01	BRCA(T=1101;N=572)	Tumor	4.63551
TCGA.E2.A15O.01	BRCA(T=1101;N=572)	Tumor	5.20287
TCGA.AC.A3W6.01	BRCA(T=1101;N=572)	Tumor	4.17722
TCGA.AN.A0FD.01	BRCA(T=1101;N=572)	Tumor	4.99913
TCGA.BH.A0BM.01	BRCA(T=1101;N=572)	Tumor	3.90914
TCGA.E9.A22H.01	BRCA(T=1101;N=572)	Tumor	5.9916
TCGA.EW.A1IY.01	BRCA(T=1101;N=572)	Tumor	5.98308
TCGA.E9.A3X8.01	BRCA(T=1101;N=572)	Tumor	2.55976
TCGA.AR.A24K.01	BRCA(T=1101;N=572)	Tumor	5.76755
TCGA.S3.AA11.01	BRCA(T=1101;N=572)	Tumor	5.00144
TCGA.EW.A6SA.01	BRCA(T=1101;N=572)	Tumor	5.47722
TCGA.A2.A0CP.01	BRCA(T=1101;N=572)	Tumor	3.87014
TCGA.B6.A0RU.01	BRCA(T=1101;N=572)	Tumor	5.34702
TCGA.B6.A0RS.01	BRCA(T=1101;N=572)	Tumor	4.4354
TCGA.A1.A0SN.01	BRCA(T=1101;N=572)	Tumor	5.70264
TCGA.EW.A1IZ.01	BRCA(T=1101;N=572)	Tumor	4.08425
TCGA.A7.A13F.01	BRCA(T=1101;N=572)	Tumor	4.69992
TCGA.D8.A1JT.01	BRCA(T=1101;N=572)	Tumor	5.1853
TCGA.D8.A1JM.01	BRCA(T=1101;N=572)	Tumor	5.07676
TCGA.BH.A0BQ.01	BRCA(T=1101;N=572)	Tumor	4.36584
TCGA.BH.A0EA.01	BRCA(T=1101;N=572)	Tumor	4.74529
TCGA.BH.A0BA.01	BRCA(T=1101;N=572)	Tumor	4.48242
TCGA.EW.A6SC.01	BRCA(T=1101;N=572)	Tumor	4.34174
TCGA.OL.A5DA.01	BRCA(T=1101;N=572)	Tumor	4.57469
TCGA.A2.A0T1.01	BRCA(T=1101;N=572)	Tumor	4.20252
TCGA.AO.A0JC.01	BRCA(T=1101;N=572)	Tumor	4.09439
TCGA.EW.A2FS.01	BRCA(T=1101;N=572)	Tumor	4.55181
TCGA.A8.A09K.01	BRCA(T=1101;N=572)	Tumor	6.05451
TCGA.E2.A107.01	BRCA(T=1101;N=572)	Tumor	3.98851
TCGA.A7.A6VY.01	BRCA(T=1101;N=572)	Tumor	4.12037
TCGA.E2.A14Q.01	BRCA(T=1101;N=572)	Tumor	5.39605
TCGA.E2.A15A.06	BRCA(T=1101;N=572)	Tumor	5.6349
TCGA.B6.A0IB.01	BRCA(T=1101;N=572)	Tumor	4.55747
TCGA.A8.A06Q.01	BRCA(T=1101;N=572)	Tumor	5.331
TCGA.GM.A2DK.01	BRCA(T=1101;N=572)	Tumor	4.24189
TCGA.5L.AAT0.01	BRCA(T=1101;N=572)	Tumor	4.2914
TCGA.A7.A4SC.01	BRCA(T=1101;N=572)	Tumor	4.40107
TCGA.A2.A0CR.01	BRCA(T=1101;N=572)	Tumor	2.79042
TCGA.AC.A2QJ.01	BRCA(T=1101;N=572)	Tumor	2.31713
TCGA.AN.A03X.01	BRCA(T=1101;N=572)	Tumor	4.78584
TCGA.AN.A0FL.01	BRCA(T=1101;N=572)	Tumor	2.92248
TCGA.BH.A18P.01	BRCA(T=1101;N=572)	Tumor	5.92059
TCGA.AC.A3YI.01	BRCA(T=1101;N=572)	Tumor	4.32601
TCGA.A2.A0SY.01	BRCA(T=1101;N=572)	Tumor	4.62677
TCGA.GM.A2DM.01	BRCA(T=1101;N=572)	Tumor	5.14725
TCGA.D8.A1XF.01	BRCA(T=1101;N=572)	Tumor	6.34664
TCGA.BH.A1FM.01	BRCA(T=1101;N=572)	Tumor	5.31622
TCGA.BH.A0HN.01	BRCA(T=1101;N=572)	Tumor	3.83877
TCGA.AN.A0FV.01	BRCA(T=1101;N=572)	Tumor	5.17699
TCGA.B6.A0X0.01	BRCA(T=1101;N=572)	Tumor	4.63855
TCGA.AO.A03T.01	BRCA(T=1101;N=572)	Tumor	3.46062
TCGA.S3.AA15.01	BRCA(T=1101;N=572)	Tumor	3.45548
TCGA.AO.A12D.01	BRCA(T=1101;N=572)	Tumor	4.55362
TCGA.BH.A0DK.01	BRCA(T=1101;N=572)	Tumor	4.07094
TCGA.AO.A124.01	BRCA(T=1101;N=572)	Tumor	5.60495
TCGA.E2.A15R.01	BRCA(T=1101;N=572)	Tumor	6.75306
TCGA.D8.A1Y1.01	BRCA(T=1101;N=572)	Tumor	4.45247
TCGA.A2.A04T.01	BRCA(T=1101;N=572)	Tumor	4.70046
TCGA.UU.A93S.01	BRCA(T=1101;N=572)	Tumor	3.85874
TCGA.A2.A0T6.01	BRCA(T=1101;N=572)	Tumor	4.60472
TCGA.E2.A10F.01	BRCA(T=1101;N=572)	Tumor	4.95573
TCGA.EW.A1IW.01	BRCA(T=1101;N=572)	Tumor	5.84382
TCGA.E9.A1NC.01	BRCA(T=1101;N=572)	Tumor	3.55036
TCGA.AC.A3TM.01	BRCA(T=1101;N=572)	Tumor	3.61262
TCGA.E9.A1QZ.01	BRCA(T=1101;N=572)	Tumor	5.0358
TCGA.A8.A09C.01	BRCA(T=1101;N=572)	Tumor	4.64901
TCGA.D8.A73U.01	BRCA(T=1101;N=572)	Tumor	3.78351
TCGA.A8.A07E.01	BRCA(T=1101;N=572)	Tumor	4.97646
TCGA.AC.A3TN.01	BRCA(T=1101;N=572)	Tumor	4.2541
TCGA.AO.A0JF.01	BRCA(T=1101;N=572)	Tumor	4.83177
TCGA.E2.A153.01	BRCA(T=1101;N=572)	Tumor	4.39608
TCGA.BH.A0B5.01	BRCA(T=1101;N=572)	Tumor	4.95093
TCGA.A8.A07W.01	BRCA(T=1101;N=572)	Tumor	5.68273
TCGA.BH.A0B8.01	BRCA(T=1101;N=572)	Tumor	5.5331
TCGA.BH.A0B1.01	BRCA(T=1101;N=572)	Tumor	5.51425
TCGA.BH.A1FN.01	BRCA(T=1101;N=572)	Tumor	5.76157
TCGA.D8.A147.01	BRCA(T=1101;N=572)	Tumor	6.71266
TCGA.PL.A8LX.01	BRCA(T=1101;N=572)	Tumor	4.32069
TCGA.E9.A1N4.01	BRCA(T=1101;N=572)	Tumor	5.17107
TCGA.BH.A18F.01	BRCA(T=1101;N=572)	Tumor	5.07061
TCGA.D8.A27F.01	BRCA(T=1101;N=572)	Tumor	6.03984
TCGA.A8.A0AB.01	BRCA(T=1101;N=572)	Tumor	5.28924
TCGA.AR.A0TS.01	BRCA(T=1101;N=572)	Tumor	5.02007
TCGA.BH.A0H9.01	BRCA(T=1101;N=572)	Tumor	5.67892
TCGA.A8.A07U.01	BRCA(T=1101;N=572)	Tumor	4.77477
TCGA.E2.A14X.01	BRCA(T=1101;N=572)	Tumor	4.96689
TCGA.C8.A131.01	BRCA(T=1101;N=572)	Tumor	3.54153
TCGA.BH.A1FL.01	BRCA(T=1101;N=572)	Tumor	4.61539
TCGA.C8.A12W.01	BRCA(T=1101;N=572)	Tumor	4.8198
TCGA.AC.A7VC.01	BRCA(T=1101;N=572)	Tumor	3.34621
TCGA.AO.A12E.01	BRCA(T=1101;N=572)	Tumor	5.12811
TCGA.E2.A1LI.01	BRCA(T=1101;N=572)	Tumor	4.50129
TCGA.AC.A2BM.01	BRCA(T=1101;N=572)	Tumor	5.93595
TCGA.A8.A07R.01	BRCA(T=1101;N=572)	Tumor	5.53468
TCGA.BH.A0AW.01	BRCA(T=1101;N=572)	Tumor	4.5627
TCGA.A7.A426.01	BRCA(T=1101;N=572)	Tumor	4.15456
TCGA.BH.A6R8.01	BRCA(T=1101;N=572)	Tumor	4.36438
TCGA.AC.A8OS.01	BRCA(T=1101;N=572)	Tumor	4.31412
TCGA.A2.A04Q.01	BRCA(T=1101;N=572)	Tumor	3.41244
TCGA.A7.A26H.01	BRCA(T=1101;N=572)	Tumor	5.34628
TCGA.A7.A4SF.01	BRCA(T=1101;N=572)	Tumor	4.57939
TCGA.D8.A27M.01	BRCA(T=1101;N=572)	Tumor	4.61204
TCGA.E9.A1NE.01	BRCA(T=1101;N=572)	Tumor	5.83446
TCGA.E2.A573.01	BRCA(T=1101;N=572)	Tumor	4.27081
TCGA.C8.A1HI.01	BRCA(T=1101;N=572)	Tumor	4.54715
TCGA.A7.A6VW.01	BRCA(T=1101;N=572)	Tumor	4.2817
TCGA.BH.A0B7.01	BRCA(T=1101;N=572)	Tumor	5.37437
TCGA.A8.A0A6.01	BRCA(T=1101;N=572)	Tumor	4.39828
TCGA.AO.A0J5.01	BRCA(T=1101;N=572)	Tumor	5.13595
TCGA.AO.A12H.01	BRCA(T=1101;N=572)	Tumor	4.74588
TCGA.E2.A15G.01	BRCA(T=1101;N=572)	Tumor	4.98561
TCGA.GM.A5PV.01	BRCA(T=1101;N=572)	Tumor	5.18202
TCGA.E9.A24A.01	BRCA(T=1101;N=572)	Tumor	5.1022
TCGA.AR.A2LM.01	BRCA(T=1101;N=572)	Tumor	5.14852
TCGA.E2.A1II.01	BRCA(T=1101;N=572)	Tumor	5.87113
TCGA.D8.A27P.01	BRCA(T=1101;N=572)	Tumor	5.63831
TCGA.EW.A1J3.01	BRCA(T=1101;N=572)	Tumor	4.59676
TCGA.B6.A0I8.01	BRCA(T=1101;N=572)	Tumor	5.25475
TCGA.AO.A1KS.01	BRCA(T=1101;N=572)	Tumor	5.90562
TCGA.A2.A4S2.01	BRCA(T=1101;N=572)	Tumor	4.73119
TCGA.BH.A6R9.01	BRCA(T=1101;N=572)	Tumor	3.61961
TCGA.BH.A8FZ.01	BRCA(T=1101;N=572)	Tumor	4.34255
TCGA.AC.A2FK.01	BRCA(T=1101;N=572)	Tumor	4.86397
TCGA.A2.A0T0.01	BRCA(T=1101;N=572)	Tumor	5.19053
TCGA.A8.A07S.01	BRCA(T=1101;N=572)	Tumor	5.29439
TCGA.GM.A2DI.01	BRCA(T=1101;N=572)	Tumor	4.7895
TCGA.E2.A106.01	BRCA(T=1101;N=572)	Tumor	4.54382
TCGA.BH.A0E6.01	BRCA(T=1101;N=572)	Tumor	4.43383
TCGA.AO.A03V.01	BRCA(T=1101;N=572)	Tumor	4.8751
TCGA.AC.A2BK.01	BRCA(T=1101;N=572)	Tumor	6.76871
TCGA.AR.A254.01	BRCA(T=1101;N=572)	Tumor	5.49632
TCGA.AO.A129.01	BRCA(T=1101;N=572)	Tumor	4.94082
TCGA.BH.A8FY.01	BRCA(T=1101;N=572)	Tumor	3.81268
TCGA.D8.A143.01	BRCA(T=1101;N=572)	Tumor	5.18938
TCGA.AC.A3W7.01	BRCA(T=1101;N=572)	Tumor	4.33605
TCGA.A8.A06X.01	BRCA(T=1101;N=572)	Tumor	5.8727
TCGA.AR.A255.01	BRCA(T=1101;N=572)	Tumor	5.04795
TCGA.BH.A0DZ.01	BRCA(T=1101;N=572)	Tumor	5.48132
TCGA.C8.A12T.01	BRCA(T=1101;N=572)	Tumor	4.61806
TCGA.AO.A12G.01	BRCA(T=1101;N=572)	Tumor	4.48545
TCGA.E2.A15L.01	BRCA(T=1101;N=572)	Tumor	5.20665
TCGA.AN.A0FF.01	BRCA(T=1101;N=572)	Tumor	4.68417
TCGA.A2.A3XX.01	BRCA(T=1101;N=572)	Tumor	4.55458
TCGA.EW.A1P8.01	BRCA(T=1101;N=572)	Tumor	5.1066
TCGA.A8.A097.01	BRCA(T=1101;N=572)	Tumor	5.04511
TCGA.BH.A0E1.01	BRCA(T=1101;N=572)	Tumor	5.06418
TCGA.BH.A0HF.01	BRCA(T=1101;N=572)	Tumor	5.47976
TCGA.E9.A5FL.01	BRCA(T=1101;N=572)	Tumor	4.30269
TCGA.AR.A1AW.01	BRCA(T=1101;N=572)	Tumor	4.56224
TCGA.AQ.A0Y5.01	BRCA(T=1101;N=572)	Tumor	5.59175
TCGA.OK.A5Q2.01	BRCA(T=1101;N=572)	Tumor	4.48033
TCGA.E2.A1B6.01	BRCA(T=1101;N=572)	Tumor	4.02785
TCGA.A8.A07P.01	BRCA(T=1101;N=572)	Tumor	5.74422
TCGA.AR.A0TW.01	BRCA(T=1101;N=572)	Tumor	5.57861
TCGA.E9.A1N6.01	BRCA(T=1101;N=572)	Tumor	4.67652
TCGA.BH.A1EU.01	BRCA(T=1101;N=572)	Tumor	5.59086
TCGA.A2.A0EQ.01	BRCA(T=1101;N=572)	Tumor	4.62969
TCGA.A8.A08C.01	BRCA(T=1101;N=572)	Tumor	5.26812
TCGA.OL.A5RW.01	BRCA(T=1101;N=572)	Tumor	3.45244
TCGA.B6.A0WS.01	BRCA(T=1101;N=572)	Tumor	5.26656
TCGA.BH.A42V.01	BRCA(T=1101;N=572)	Tumor	4.1772
TCGA.A2.A0YL.01	BRCA(T=1101;N=572)	Tumor	5.37672
TCGA.B6.A402.01	BRCA(T=1101;N=572)	Tumor	5.65877
TCGA.A7.A0CJ.01	BRCA(T=1101;N=572)	Tumor	5.68342
TCGA.E9.A22E.01	BRCA(T=1101;N=572)	Tumor	3.42822
TCGA.A2.A3Y0.01	BRCA(T=1101;N=572)	Tumor	5.10153
TCGA.AN.A0FZ.01	BRCA(T=1101;N=572)	Tumor	5.55587
TCGA.BH.A0DQ.01	BRCA(T=1101;N=572)	Tumor	4.52733
TCGA.A8.A07J.01	BRCA(T=1101;N=572)	Tumor	4.54368
TCGA.E9.A54X.01	BRCA(T=1101;N=572)	Tumor	5.05547
TCGA.B6.A1KC.01	BRCA(T=1101;N=572)	Tumor	5.10238
TCGA.BH.A18K.01	BRCA(T=1101;N=572)	Tumor	3.88582
TCGA.A2.A0EU.01	BRCA(T=1101;N=572)	Tumor	5.27858
TCGA.B6.A0IH.01	BRCA(T=1101;N=572)	Tumor	4.00016
TCGA.A2.A0EY.01	BRCA(T=1101;N=572)	Tumor	4.50424
TCGA.AO.A0JJ.01	BRCA(T=1101;N=572)	Tumor	4.76175
TCGA.C8.A26X.01	BRCA(T=1101;N=572)	Tumor	3.92027
TCGA.BH.A18Q.01	BRCA(T=1101;N=572)	Tumor	4.30321
TCGA.A8.A092.01	BRCA(T=1101;N=572)	Tumor	4.83619
TCGA.S3.AA12.01	BRCA(T=1101;N=572)	Tumor	4.68411
TCGA.BH.A1EO.01	BRCA(T=1101;N=572)	Tumor	4.95962
TCGA.A2.A4RW.01	BRCA(T=1101;N=572)	Tumor	4.73855
TCGA.D8.A142.01	BRCA(T=1101;N=572)	Tumor	4.38985
TCGA.A2.A0YE.01	BRCA(T=1101;N=572)	Tumor	5.74502
TCGA.A2.A04P.01	BRCA(T=1101;N=572)	Tumor	3.41205
TCGA.A2.A0CY.01	BRCA(T=1101;N=572)	Tumor	4.12735
TCGA.E9.A1RB.01	BRCA(T=1101;N=572)	Tumor	5.36689
TCGA.A7.A5ZW.01	BRCA(T=1101;N=572)	Tumor	4.76807
TCGA.E2.A1IN.01	BRCA(T=1101;N=572)	Tumor	4.25484
TCGA.EW.A6S9.01	BRCA(T=1101;N=572)	Tumor	5.05932
TCGA.AR.A5QM.01	BRCA(T=1101;N=572)	Tumor	4.22228
TCGA.AO.A0J7.01	BRCA(T=1101;N=572)	Tumor	5.22963
TCGA.A2.A3KC.01	BRCA(T=1101;N=572)	Tumor	4.38283
TCGA.E2.A15D.01	BRCA(T=1101;N=572)	Tumor	5.03873
TCGA.A2.A0YG.01	BRCA(T=1101;N=572)	Tumor	5.52122
TCGA.AO.A03O.01	BRCA(T=1101;N=572)	Tumor	5.16085
TCGA.OL.A66N.01	BRCA(T=1101;N=572)	Tumor	3.68808
TCGA.B6.A0I2.01	BRCA(T=1101;N=572)	Tumor	4.3334
TCGA.E2.A572.01	BRCA(T=1101;N=572)	Tumor	4.42005
TCGA.EW.A1PG.01	BRCA(T=1101;N=572)	Tumor	5.24819
TCGA.A7.A26G.01	BRCA(T=1101;N=572)	Tumor	4.54317
TCGA.B6.A0WV.01	BRCA(T=1101;N=572)	Tumor	6.23428
TCGA.AO.A0JM.01	BRCA(T=1101;N=572)	Tumor	5.25571
TCGA.D8.A1X7.01	BRCA(T=1101;N=572)	Tumor	5.32016
TCGA.C8.A3M8.01	BRCA(T=1101;N=572)	Tumor	5.09326
TCGA.LL.A5YN.01	BRCA(T=1101;N=572)	Tumor	3.53153
TCGA.B6.A0RG.01	BRCA(T=1101;N=572)	Tumor	5.42697
TCGA.AC.A3OD.01	BRCA(T=1101;N=572)	Tumor	3.02322
TCGA.A8.A08O.01	BRCA(T=1101;N=572)	Tumor	6.37984
TCGA.A8.A07B.01	BRCA(T=1101;N=572)	Tumor	4.75598
TCGA.A8.A08L.01	BRCA(T=1101;N=572)	Tumor	4.88082
TCGA.E2.A15I.01	BRCA(T=1101;N=572)	Tumor	5.31434
TCGA.BH.A0HQ.01	BRCA(T=1101;N=572)	Tumor	4.43413
TCGA.AR.A24V.01	BRCA(T=1101;N=572)	Tumor	5.15709
TCGA.EW.A1P1.01	BRCA(T=1101;N=572)	Tumor	4.9034
TCGA.EW.A3E8.01	BRCA(T=1101;N=572)	Tumor	4.59788
TCGA.A8.A07O.01	BRCA(T=1101;N=572)	Tumor	5.61552
TCGA.AN.A04D.01	BRCA(T=1101;N=572)	Tumor	4.23045
TCGA.E9.A2JT.01	BRCA(T=1101;N=572)	Tumor	4.22601
TCGA.A2.A4S3.01	BRCA(T=1101;N=572)	Tumor	5.44537
TCGA.AN.A0AK.01	BRCA(T=1101;N=572)	Tumor	6.04159
TCGA.AO.A1KO.01	BRCA(T=1101;N=572)	Tumor	4.42256
TCGA.BH.A1ES.06	BRCA(T=1101;N=572)	Tumor	5.07143
TCGA.AR.A1AV.01	BRCA(T=1101;N=572)	Tumor	5.16352
TCGA.A2.A0D0.01	BRCA(T=1101;N=572)	Tumor	5.25084
TCGA.A7.A13G.01	BRCA(T=1101;N=572)	Tumor	4.59031
TCGA.AC.A2QI.01	BRCA(T=1101;N=572)	Tumor	4.5805
TCGA.AC.A2FM.01	BRCA(T=1101;N=572)	Tumor	5.63692
TCGA.B6.A0X5.01	BRCA(T=1101;N=572)	Tumor	5.1006
TCGA.C8.A12L.01	BRCA(T=1101;N=572)	Tumor	5.38729
TCGA.AN.A0AS.01	BRCA(T=1101;N=572)	Tumor	4.11005
TCGA.A8.A0A2.01	BRCA(T=1101;N=572)	Tumor	4.79863
TCGA.LQ.A4E4.01	BRCA(T=1101;N=572)	Tumor	4.61442
TCGA.A1.A0SI.01	BRCA(T=1101;N=572)	Tumor	4.72029
TCGA.BH.A5J0.01	BRCA(T=1101;N=572)	Tumor	3.31817
TCGA.D8.A1Y2.01	BRCA(T=1101;N=572)	Tumor	4.34177
TCGA.A7.A3RF.01	BRCA(T=1101;N=572)	Tumor	5.42883
TCGA.A2.A0T5.01	BRCA(T=1101;N=572)	Tumor	4.73364
TCGA.BH.A1F5.01	BRCA(T=1101;N=572)	Tumor	5.40707
TCGA.LD.A66U.01	BRCA(T=1101;N=572)	Tumor	3.6038
TCGA.E9.A3QA.01	BRCA(T=1101;N=572)	Tumor	4.9692
TCGA.AO.A12F.01	BRCA(T=1101;N=572)	Tumor	5.34737
TCGA.A2.A25E.01	BRCA(T=1101;N=572)	Tumor	5.88531
TCGA.A8.A0A4.01	BRCA(T=1101;N=572)	Tumor	4.45466
TCGA.EW.A1J6.01	BRCA(T=1101;N=572)	Tumor	2.96016
TCGA.C8.A8HR.01	BRCA(T=1101;N=572)	Tumor	4.38307
TCGA.BH.A0BV.01	BRCA(T=1101;N=572)	Tumor	4.16713
TCGA.D8.A27T.01	BRCA(T=1101;N=572)	Tumor	4.82576
TCGA.E9.A1RE.01	BRCA(T=1101;N=572)	Tumor	5.64495
TCGA.A2.A0T3.01	BRCA(T=1101;N=572)	Tumor	5.35674
TCGA.E2.A15E.01	BRCA(T=1101;N=572)	Tumor	4.86478
TCGA.E9.A1N5.01	BRCA(T=1101;N=572)	Tumor	5.11832
TCGA.B6.A0RV.01	BRCA(T=1101;N=572)	Tumor	5.09716
TCGA.E2.A15P.01	BRCA(T=1101;N=572)	Tumor	5.57928
TCGA.AC.A3EH.01	BRCA(T=1101;N=572)	Tumor	3.7998
TCGA.BH.A1FB.01	BRCA(T=1101;N=572)	Tumor	5.20587
TCGA.A8.A07C.01	BRCA(T=1101;N=572)	Tumor	6.80657
TCGA.E9.A5FK.01	BRCA(T=1101;N=572)	Tumor	3.21689
TCGA.A2.A0CO.01	BRCA(T=1101;N=572)	Tumor	3.93885
TCGA.A8.A0A9.01	BRCA(T=1101;N=572)	Tumor	4.60082
TCGA.C8.A1HF.01	BRCA(T=1101;N=572)	Tumor	4.7478
TCGA.AQ.A54O.01	BRCA(T=1101;N=572)	Tumor	3.48948
TCGA.S3.AA17.01	BRCA(T=1101;N=572)	Tumor	4.07358
TCGA.MS.A51U.01	BRCA(T=1101;N=572)	Tumor	4.4764
TCGA.AC.A62V.01	BRCA(T=1101;N=572)	Tumor	4.33407
TCGA.GI.A2C8.01	BRCA(T=1101;N=572)	Tumor	4.26772
TCGA.BH.A18S.01	BRCA(T=1101;N=572)	Tumor	5.34254
TCGA.EW.A1P7.01	BRCA(T=1101;N=572)	Tumor	4.2771
TCGA.A8.A08P.01	BRCA(T=1101;N=572)	Tumor	5.20411
TCGA.A8.A095.01	BRCA(T=1101;N=572)	Tumor	5.47139
TCGA.EW.A1P0.01	BRCA(T=1101;N=572)	Tumor	5.9836
TCGA.A2.A4S1.01	BRCA(T=1101;N=572)	Tumor	3.24155
TCGA.AR.A0U3.01	BRCA(T=1101;N=572)	Tumor	5.86547
TCGA.BH.A0EB.01	BRCA(T=1101;N=572)	Tumor	4.89357
TCGA.E9.A54Y.01	BRCA(T=1101;N=572)	Tumor	2.46239
TCGA.D8.A1XU.01	BRCA(T=1101;N=572)	Tumor	5.12044
TCGA.OL.A66J.01	BRCA(T=1101;N=572)	Tumor	4.40086
TCGA.EW.A1PD.01	BRCA(T=1101;N=572)	Tumor	5.07897
TCGA.BH.A0BC.01	BRCA(T=1101;N=572)	Tumor	4.97923
TCGA.AC.A23H.01	BRCA(T=1101;N=572)	Tumor	5.86831
TCGA.D8.A1XC.01	BRCA(T=1101;N=572)	Tumor	5.65566
TCGA.AN.A0XV.01	BRCA(T=1101;N=572)	Tumor	5.18386
TCGA.A8.A08G.01	BRCA(T=1101;N=572)	Tumor	5.48575
TCGA.A2.A1FW.01	BRCA(T=1101;N=572)	Tumor	6.25212
TCGA.LL.A5YO.01	BRCA(T=1101;N=572)	Tumor	3.41715
TCGA.E9.A1RF.01	BRCA(T=1101;N=572)	Tumor	5.28747
TCGA.XX.A899.01	BRCA(T=1101;N=572)	Tumor	4.02142
TCGA.E2.A15K.06	BRCA(T=1101;N=572)	Tumor	5.24326
TCGA.AO.A0JI.01	BRCA(T=1101;N=572)	Tumor	6.51929
TCGA.AN.A0AM.01	BRCA(T=1101;N=572)	Tumor	5.45405
TCGA.AO.A128.01	BRCA(T=1101;N=572)	Tumor	4.52085
TCGA.C8.A12N.01	BRCA(T=1101;N=572)	Tumor	4.56978
TCGA.A7.A6VX.01	BRCA(T=1101;N=572)	Tumor	4.22656
TCGA.C8.A133.01	BRCA(T=1101;N=572)	Tumor	4.30213
TCGA.A2.A0CS.01	BRCA(T=1101;N=572)	Tumor	4.47884
TCGA.E2.A15K.01	BRCA(T=1101;N=572)	Tumor	4.90172
TCGA.A8.A083.01	BRCA(T=1101;N=572)	Tumor	5.81639
TCGA.XX.A89A.01	BRCA(T=1101;N=572)	Tumor	4.30762
TCGA.BH.A28O.01	BRCA(T=1101;N=572)	Tumor	4.02505
TCGA.B6.A0IC.01	BRCA(T=1101;N=572)	Tumor	6.18686
TCGA.B6.A401.01	BRCA(T=1101;N=572)	Tumor	3.65934
TCGA.AN.A0XS.01	BRCA(T=1101;N=572)	Tumor	5.17023
TCGA.A7.A0CG.01	BRCA(T=1101;N=572)	Tumor	4.87745
TCGA.A1.A0SM.01	BRCA(T=1101;N=572)	Tumor	4.7495
TCGA.D8.A27R.01	BRCA(T=1101;N=572)	Tumor	5.18099
TCGA.GM.A2DD.01	BRCA(T=1101;N=572)	Tumor	4.47709
TCGA.LL.A740.01	BRCA(T=1101;N=572)	Tumor	4.71313
TCGA.AR.A24T.01	BRCA(T=1101;N=572)	Tumor	4.88833
TCGA.BH.A0H0.01	BRCA(T=1101;N=572)	Tumor	5.49344
TCGA.A8.A09T.01	BRCA(T=1101;N=572)	Tumor	5.10343
TCGA.B6.A0WW.01	BRCA(T=1101;N=572)	Tumor	4.89987
TCGA.OL.A66L.01	BRCA(T=1101;N=572)	Tumor	2.86803
TCGA.A8.A0A7.01	BRCA(T=1101;N=572)	Tumor	4.31908
TCGA.A7.A4SA.01	BRCA(T=1101;N=572)	Tumor	4.1902
TCGA.A2.A0EN.01	BRCA(T=1101;N=572)	Tumor	3.96556
TCGA.B6.A0IO.01	BRCA(T=1101;N=572)	Tumor	4.75206
TCGA.AC.A8OQ.01	BRCA(T=1101;N=572)	Tumor	4.06835
TCGA.D8.A27E.01	BRCA(T=1101;N=572)	Tumor	5.99443
TCGA.BH.A8G0.01	BRCA(T=1101;N=572)	Tumor	4.66052
TCGA.A2.A3XW.01	BRCA(T=1101;N=572)	Tumor	3.72815
TCGA.BH.A0DP.01	BRCA(T=1101;N=572)	Tumor	4.62744
TCGA.PE.A5DD.01	BRCA(T=1101;N=572)	Tumor	3.66869
TCGA.OL.A66K.01	BRCA(T=1101;N=572)	Tumor	5.0109
TCGA.BH.A1FG.01	BRCA(T=1101;N=572)	Tumor	4.85268
TCGA.A2.A25D.01	BRCA(T=1101;N=572)	Tumor	4.627
TCGA.S3.AA14.01	BRCA(T=1101;N=572)	Tumor	4.97667
TCGA.LL.A440.01	BRCA(T=1101;N=572)	Tumor	3.94611
TCGA.A2.A0SW.01	BRCA(T=1101;N=572)	Tumor	3.90818
TCGA.D8.A1XW.01	BRCA(T=1101;N=572)	Tumor	4.68164
TCGA.B6.A2IU.01	BRCA(T=1101;N=572)	Tumor	4.92466
TCGA.GM.A2DO.01	BRCA(T=1101;N=572)	Tumor	3.92364
TCGA.B6.A0IA.01	BRCA(T=1101;N=572)	Tumor	4.47215
TCGA.C8.A26Y.01	BRCA(T=1101;N=572)	Tumor	4.84871
TCGA.AN.A0G0.01	BRCA(T=1101;N=572)	Tumor	5.73036
TCGA.AO.A0JG.01	BRCA(T=1101;N=572)	Tumor	5.6736
TCGA.E2.A1LH.01	BRCA(T=1101;N=572)	Tumor	2.979
TCGA.AN.A0FY.01	BRCA(T=1101;N=572)	Tumor	5.23862
TCGA.E2.A1L9.01	BRCA(T=1101;N=572)	Tumor	4.51883
TCGA.BH.A0W5.01	BRCA(T=1101;N=572)	Tumor	4.53735
TCGA.AQ.A54N.01	BRCA(T=1101;N=572)	Tumor	4.37392
TCGA.GM.A3NY.01	BRCA(T=1101;N=572)	Tumor	3.34501
TCGA.A8.A09E.01	BRCA(T=1101;N=572)	Tumor	4.64837
TCGA.AR.A0TX.01	BRCA(T=1101;N=572)	Tumor	5.57355
TCGA.AQ.A04J.01	BRCA(T=1101;N=572)	Tumor	4.96051
TCGA.AR.A2LJ.01	BRCA(T=1101;N=572)	Tumor	3.46834
TCGA.OL.A66H.01	BRCA(T=1101;N=572)	Tumor	4.68395
TCGA.AC.A23C.01	BRCA(T=1101;N=572)	Tumor	5.38231
TCGA.D8.A1XQ.01	BRCA(T=1101;N=572)	Tumor	4.7566
TCGA.E2.A156.01	BRCA(T=1101;N=572)	Tumor	5.95495
TCGA.AC.A6IV.01	BRCA(T=1101;N=572)	Tumor	4.18577
TCGA.E2.A15E.06	BRCA(T=1101;N=572)	Tumor	4.72107
TCGA.D8.A1X6.01	BRCA(T=1101;N=572)	Tumor	4.67489
TCGA.A8.A0AD.01	BRCA(T=1101;N=572)	Tumor	5.59252
TCGA.A8.A07G.01	BRCA(T=1101;N=572)	Tumor	5.30637
TCGA.C8.A130.01	BRCA(T=1101;N=572)	Tumor	4.36678
TCGA.AN.A046.01	BRCA(T=1101;N=572)	Tumor	4.9475
TCGA.E2.A1AZ.01	BRCA(T=1101;N=572)	Tumor	5.8913
TCGA.B6.A400.01	BRCA(T=1101;N=572)	Tumor	4.38924
TCGA.Z7.A8R5.01	BRCA(T=1101;N=572)	Tumor	3.07173
TCGA.E2.A155.01	BRCA(T=1101;N=572)	Tumor	6.25737
TCGA.E2.A109.01	BRCA(T=1101;N=572)	Tumor	5.9214
TCGA.BH.A1EN.01	BRCA(T=1101;N=572)	Tumor	5.95895
TCGA.AR.A1AQ.01	BRCA(T=1101;N=572)	Tumor	4.56304
TCGA.E2.A574.01	BRCA(T=1101;N=572)	Tumor	5.16278
TCGA.A2.A1G0.01	BRCA(T=1101;N=572)	Tumor	5.66972
TCGA.AC.A4ZE.01	BRCA(T=1101;N=572)	Tumor	5.17918
TCGA.AR.A24O.01	BRCA(T=1101;N=572)	Tumor	5.07935
TCGA.BH.A0AV.01	BRCA(T=1101;N=572)	Tumor	4.8151
TCGA.C8.A137.01	BRCA(T=1101;N=572)	Tumor	5.44148
TCGA.B6.A0RL.01	BRCA(T=1101;N=572)	Tumor	5.53528
TCGA.OL.A5RV.01	BRCA(T=1101;N=572)	Tumor	4.73909
TCGA.B6.A0IM.01	BRCA(T=1101;N=572)	Tumor	6.28886
TCGA.B6.A0IK.01	BRCA(T=1101;N=572)	Tumor	5.35014
TCGA.B6.A0WX.01	BRCA(T=1101;N=572)	Tumor	4.80327
TCGA.AR.A24H.01	BRCA(T=1101;N=572)	Tumor	6.58947
TCGA.B6.A0IQ.01	BRCA(T=1101;N=572)	Tumor	4.66592
TCGA.D8.A27N.01	BRCA(T=1101;N=572)	Tumor	5.2599
TCGA.C8.A275.01	BRCA(T=1101;N=572)	Tumor	4.46989
TCGA.B6.A0IG.01	BRCA(T=1101;N=572)	Tumor	4.65938
TCGA.E9.A243.01	BRCA(T=1101;N=572)	Tumor	4.63693
TCGA.D8.A1JE.01	BRCA(T=1101;N=572)	Tumor	5.99884
TCGA.E2.A1LE.01	BRCA(T=1101;N=572)	Tumor	4.10962
TCGA.AC.A6IX.01	BRCA(T=1101;N=572)	Tumor	4.90964
TCGA.A8.A09Q.01	BRCA(T=1101;N=572)	Tumor	4.87409
TCGA.AN.A0AL.01	BRCA(T=1101;N=572)	Tumor	4.44807
TCGA.A2.A4RY.01	BRCA(T=1101;N=572)	Tumor	4.16223
TCGA.AR.A5QQ.01	BRCA(T=1101;N=572)	Tumor	3.93075
TCGA.D8.A140.01	BRCA(T=1101;N=572)	Tumor	5.63953
TCGA.A2.A0YH.01	BRCA(T=1101;N=572)	Tumor	5.16805
TCGA.B6.A3ZX.01	BRCA(T=1101;N=572)	Tumor	5.02964
TCGA.A1.A0SE.01	BRCA(T=1101;N=572)	Tumor	4.79148
TCGA.AR.A1AN.01	BRCA(T=1101;N=572)	Tumor	3.92328
TCGA.A8.A08R.01	BRCA(T=1101;N=572)	Tumor	6.0549
TCGA.OL.A5RX.01	BRCA(T=1101;N=572)	Tumor	4.71279
TCGA.AR.A2LO.01	BRCA(T=1101;N=572)	Tumor	4.90695
TCGA.BH.A0BD.01	BRCA(T=1101;N=572)	Tumor	4.9238
TCGA.AR.A24N.01	BRCA(T=1101;N=572)	Tumor	5.77052
TCGA.AR.A2LH.01	BRCA(T=1101;N=572)	Tumor	4.07475
TCGA.AR.A1AO.01	BRCA(T=1101;N=572)	Tumor	4.07599
TCGA.BH.A1EW.01	BRCA(T=1101;N=572)	Tumor	5.64342
TCGA.BH.A0W3.01	BRCA(T=1101;N=572)	Tumor	5.55692
TCGA.EW.A1PF.01	BRCA(T=1101;N=572)	Tumor	5.44064
TCGA.S3.A6ZG.01	BRCA(T=1101;N=572)	Tumor	5.24477
TCGA.E9.A22A.01	BRCA(T=1101;N=572)	Tumor	4.24112
TCGA.A2.A0YT.01	BRCA(T=1101;N=572)	Tumor	6.08256
TCGA.B6.A0IN.01	BRCA(T=1101;N=572)	Tumor	3.58246
TCGA.C8.A1HJ.01	BRCA(T=1101;N=572)	Tumor	5.63424
TCGA.AQ.A7U7.01	BRCA(T=1101;N=572)	Tumor	4.12336
TCGA.D8.A1JI.01	BRCA(T=1101;N=572)	Tumor	5.7534
TCGA.GM.A2D9.01	BRCA(T=1101;N=572)	Tumor	3.40179
TCGA.A8.A06R.01	BRCA(T=1101;N=572)	Tumor	4.418
TCGA.AR.A1AT.01	BRCA(T=1101;N=572)	Tumor	4.5869
TCGA.AO.A1KP.01	BRCA(T=1101;N=572)	Tumor	4.66671
TCGA.AN.A0AJ.01	BRCA(T=1101;N=572)	Tumor	5.26915
TCGA.A8.A07F.01	BRCA(T=1101;N=572)	Tumor	5.49371
TCGA.GM.A3XG.01	BRCA(T=1101;N=572)	Tumor	3.92414
TCGA.AR.A0TV.01	BRCA(T=1101;N=572)	Tumor	6.19369
TCGA.A2.A3XY.01	BRCA(T=1101;N=572)	Tumor	4.36845
TCGA.BH.A0DD.01	BRCA(T=1101;N=572)	Tumor	5.87789
TCGA.A2.A1FZ.01	BRCA(T=1101;N=572)	Tumor	5.26884
TCGA.D8.A13Z.01	BRCA(T=1101;N=572)	Tumor	5.65931
TCGA.A2.A25C.01	BRCA(T=1101;N=572)	Tumor	5.90917
TCGA.AN.A0XR.01	BRCA(T=1101;N=572)	Tumor	4.55775
TCGA.B6.A0RN.01	BRCA(T=1101;N=572)	Tumor	5.03991
TCGA.AC.A2FB.01	BRCA(T=1101;N=572)	Tumor	5.12955
TCGA.AC.A7VB.01	BRCA(T=1101;N=572)	Tumor	5.60746
TCGA.A2.A0YM.01	BRCA(T=1101;N=572)	Tumor	5.77258
TCGA.OL.A5D8.01	BRCA(T=1101;N=572)	Tumor	6.05137
TCGA.D8.A1XL.01	BRCA(T=1101;N=572)	Tumor	4.95823
TCGA.AR.A252.01	BRCA(T=1101;N=572)	Tumor	5.38981
TCGA.BH.A18G.01	BRCA(T=1101;N=572)	Tumor	3.69394
TCGA.OL.A5D6.01	BRCA(T=1101;N=572)	Tumor	4.66636
TCGA.A8.A086.01	BRCA(T=1101;N=572)	Tumor	5.26621
TCGA.BH.A18V.11	BRCA(T=1101;N=572)	Normal	2.7319
TCGA.BH.A0BM.11	BRCA(T=1101;N=572)	Normal	3.82165
TCGA.BH.A1F2.11	BRCA(T=1101;N=572)	Normal	3.49486
TCGA.BH.A1F8.11	BRCA(T=1101;N=572)	Normal	4.13001
TCGA.BH.A18S.11	BRCA(T=1101;N=572)	Normal	4.1328
TCGA.BH.A0AY.11	BRCA(T=1101;N=572)	Normal	4.02557
TCGA.BH.A0DG.11	BRCA(T=1101;N=572)	Normal	5.27073
TCGA.BH.A0C0.11	BRCA(T=1101;N=572)	Normal	4.70983
TCGA.BH.A0BA.11	BRCA(T=1101;N=572)	Normal	4.66864
TCGA.E2.A1LH.11	BRCA(T=1101;N=572)	Normal	4.46407
TCGA.BH.A1FM.11	BRCA(T=1101;N=572)	Normal	4.284
TCGA.E9.A1NG.11	BRCA(T=1101;N=572)	Normal	3.67525
TCGA.BH.A0E0.11	BRCA(T=1101;N=572)	Normal	3.98921
TCGA.A7.A0CE.11	BRCA(T=1101;N=572)	Normal	3.90321
TCGA.E9.A1N5.11	BRCA(T=1101;N=572)	Normal	4.98875
TCGA.BH.A1FC.11	BRCA(T=1101;N=572)	Normal	3.93705
TCGA.E9.A1RI.11	BRCA(T=1101;N=572)	Normal	3.07212
TCGA.E2.A15I.11	BRCA(T=1101;N=572)	Normal	2.97247
TCGA.BH.A0DK.11	BRCA(T=1101;N=572)	Normal	5.12472
TCGA.BH.A1EN.11	BRCA(T=1101;N=572)	Normal	3.47649
TCGA.E9.A1N4.11	BRCA(T=1101;N=572)	Normal	4.84512
TCGA.BH.A0B7.11	BRCA(T=1101;N=572)	Normal	4.89079
TCGA.BH.A18Q.11	BRCA(T=1101;N=572)	Normal	4.67998
TCGA.BH.A0BV.11	BRCA(T=1101;N=572)	Normal	4.90174
TCGA.BH.A1ET.11	BRCA(T=1101;N=572)	Normal	4.88277
TCGA.E9.A1RC.11	BRCA(T=1101;N=572)	Normal	2.60879
TCGA.BH.A0HA.11	BRCA(T=1101;N=572)	Normal	4.743
TCGA.E9.A1RD.11	BRCA(T=1101;N=572)	Normal	3.33418
TCGA.E9.A1RB.11	BRCA(T=1101;N=572)	Normal	3.81664
TCGA.BH.A18J.11	BRCA(T=1101;N=572)	Normal	4.45022
TCGA.A7.A13F.11	BRCA(T=1101;N=572)	Normal	3.37199
TCGA.BH.A0AZ.11	BRCA(T=1101;N=572)	Normal	5.03739
TCGA.BH.A0DO.11	BRCA(T=1101;N=572)	Normal	4.38258
TCGA.BH.A1FE.11	BRCA(T=1101;N=572)	Normal	5.16883
TCGA.A7.A13E.11	BRCA(T=1101;N=572)	Normal	3.34133
TCGA.E9.A1NF.11	BRCA(T=1101;N=572)	Normal	3.40159
TCGA.AC.A2FM.11	BRCA(T=1101;N=572)	Normal	3.13827
TCGA.BH.A18N.11	BRCA(T=1101;N=572)	Normal	4.5108
TCGA.BH.A0BZ.11	BRCA(T=1101;N=572)	Normal	4.15958
TCGA.GI.A2C9.11	BRCA(T=1101;N=572)	Normal	4.20292
TCGA.BH.A0DT.11	BRCA(T=1101;N=572)	Normal	4.92692
TCGA.E9.A1N9.11	BRCA(T=1101;N=572)	Normal	4.60853
TCGA.E9.A1NA.11	BRCA(T=1101;N=572)	Normal	3.67193
TCGA.BH.A0BQ.11	BRCA(T=1101;N=572)	Normal	4.87075
TCGA.BH.A203.11	BRCA(T=1101;N=572)	Normal	4.07889
TCGA.BH.A0C3.11	BRCA(T=1101;N=572)	Normal	4.32754
TCGA.BH.A0BS.11	BRCA(T=1101;N=572)	Normal	4.52198
TCGA.BH.A0DV.11	BRCA(T=1101;N=572)	Normal	4.8962
TCGA.BH.A0HK.11	BRCA(T=1101;N=572)	Normal	4.05761
TCGA.E2.A15K.11	BRCA(T=1101;N=572)	Normal	2.45014
TCGA.E9.A1R7.11	BRCA(T=1101;N=572)	Normal	3.47195
TCGA.BH.A0H9.11	BRCA(T=1101;N=572)	Normal	2.21238
TCGA.GI.A2C8.11	BRCA(T=1101;N=572)	Normal	2.40985
TCGA.BH.A204.11	BRCA(T=1101;N=572)	Normal	2.87356
TCGA.BH.A0B3.11	BRCA(T=1101;N=572)	Normal	4.77641
TCGA.BH.A208.11	BRCA(T=1101;N=572)	Normal	4.54037
TCGA.BH.A1EU.11	BRCA(T=1101;N=572)	Normal	4.73328
TCGA.E9.A1ND.11	BRCA(T=1101;N=572)	Normal	2.72041
TCGA.BH.A1EV.11	BRCA(T=1101;N=572)	Normal	4.55727
TCGA.BH.A0DH.11	BRCA(T=1101;N=572)	Normal	2.94002
TCGA.A7.A13G.11	BRCA(T=1101;N=572)	Normal	2.77918
TCGA.BH.A0DP.11	BRCA(T=1101;N=572)	Normal	4.67095
TCGA.E9.A1RH.11	BRCA(T=1101;N=572)	Normal	2.86873
TCGA.E9.A1N6.11	BRCA(T=1101;N=572)	Normal	4.0903
TCGA.BH.A1FH.11	BRCA(T=1101;N=572)	Normal	3.8842
TCGA.BH.A0B8.11	BRCA(T=1101;N=572)	Normal	2.78718
TCGA.A7.A0DC.11	BRCA(T=1101;N=572)	Normal	4.37414
TCGA.E2.A1LS.11	BRCA(T=1101;N=572)	Normal	2.68874
TCGA.E2.A153.11	BRCA(T=1101;N=572)	Normal	4.90859
TCGA.BH.A18K.11	BRCA(T=1101;N=572)	Normal	4.20233
TCGA.BH.A1FR.11	BRCA(T=1101;N=572)	Normal	4.33713
TCGA.BH.A0BJ.11	BRCA(T=1101;N=572)	Normal	4.34305
TCGA.BH.A0H5.11	BRCA(T=1101;N=572)	Normal	4.3682
TCGA.BH.A18L.11	BRCA(T=1101;N=572)	Normal	4.123
TCGA.BH.A1F0.11	BRCA(T=1101;N=572)	Normal	3.73422
TCGA.BH.A0B5.11	BRCA(T=1101;N=572)	Normal	2.31999
TCGA.BH.A0DZ.11	BRCA(T=1101;N=572)	Normal	3.98472
TCGA.BH.A18U.11	BRCA(T=1101;N=572)	Normal	4.46437
TCGA.BH.A0DL.11	BRCA(T=1101;N=572)	Normal	4.2339
TCGA.A7.A0CH.11	BRCA(T=1101;N=572)	Normal	3.30178
TCGA.E9.A1RF.11	BRCA(T=1101;N=572)	Normal	3.07569
TCGA.A7.A0D9.11	BRCA(T=1101;N=572)	Normal	2.45933
TCGA.BH.A18R.11	BRCA(T=1101;N=572)	Normal	4.15755
TCGA.E2.A1LB.11	BRCA(T=1101;N=572)	Normal	4.97408
TCGA.BH.A1FG.11	BRCA(T=1101;N=572)	Normal	3.4167
TCGA.E2.A158.11	BRCA(T=1101;N=572)	Normal	3.71675
TCGA.E2.A1BC.11	BRCA(T=1101;N=572)	Normal	2.26742
TCGA.BH.A0DD.11	BRCA(T=1101;N=572)	Normal	2.59763
TCGA.BH.A209.11	BRCA(T=1101;N=572)	Normal	4.24908
TCGA.BH.A1EO.11	BRCA(T=1101;N=572)	Normal	2.49226
TCGA.AC.A2FF.11	BRCA(T=1101;N=572)	Normal	4.65122
TCGA.E2.A15M.11	BRCA(T=1101;N=572)	Normal	3.85808
TCGA.BH.A0DQ.11	BRCA(T=1101;N=572)	Normal	4.93934
TCGA.BH.A1FN.11	BRCA(T=1101;N=572)	Normal	3.61109
TCGA.BH.A1F6.11	BRCA(T=1101;N=572)	Normal	4.37063
TCGA.E2.A1L7.11	BRCA(T=1101;N=572)	Normal	4.57045
TCGA.A7.A0DB.11	BRCA(T=1101;N=572)	Normal	2.94298
TCGA.BH.A1EW.11	BRCA(T=1101;N=572)	Normal	5.28074
TCGA.BH.A0BT.11	BRCA(T=1101;N=572)	Normal	4.67785
TCGA.BH.A0E1.11	BRCA(T=1101;N=572)	Normal	4.19495
TCGA.BH.A18M.11	BRCA(T=1101;N=572)	Normal	4.34202
TCGA.BH.A1FD.11	BRCA(T=1101;N=572)	Normal	3.82668
TCGA.BH.A1FB.11	BRCA(T=1101;N=572)	Normal	4.37391
TCGA.BH.A1FJ.11	BRCA(T=1101;N=572)	Normal	4.7851
TCGA.AC.A2FB.11	BRCA(T=1101;N=572)	Normal	3.44574
TCGA.BH.A0H7.11	BRCA(T=1101;N=572)	Normal	4.24859
TCGA.BH.A1FU.11	BRCA(T=1101;N=572)	Normal	4.60058
TCGA.BH.A0BC.11	BRCA(T=1101;N=572)	Normal	3.77384
TCGA.BH.A0AU.11	BRCA(T=1101;N=572)	Normal	4.62264
TCGA.AC.A23H.11	BRCA(T=1101;N=572)	Normal	3.83656
TCGA.BH.A0BW.11	BRCA(T=1101;N=572)	Normal	4.38191
TCGA.E2.A1IG.11	BRCA(T=1101;N=572)	Normal	3.78921
TCGA.BH.A18P.11	BRCA(T=1101;N=572)	Normal	3.49695
GTEX.1117F.2826.SM.5GZXL	BRCA(T=1101;N=572)	Normal	3.31976
[truncated: 24,803 more rows]

## Sheet: Table S3
677 genes were up-regulated and 487 genes were down-regulated in shSELENOI cells compared to shNC cells
gene_name	Regulation Type	Mean count (MC)	LOG2MC	LOG2FC
A2ML1	Down	79.9436	6.32091	-4.304
ABCA12	Down	1596.63	10.6408	-1.7222
ABCG2	Down	1139.2	10.1538	-1.3192
ABHD17C	Down	1958.54	10.9356	-1.94805
ACSL5	Down	117.889	6.88129	-2.37146
ADAM15	Down	1417.4	10.469	-1.16297
ADAP1	Down	754.002	9.55842	-1.14708
ADAP2	Down	87.4177	6.44985	-1.63889
ADGRF1	Down	871.27	9.76698	-5.11207
ADI1	Down	1720.23	10.7484	-1.33779
AEN	Down	1352.14	10.401	-1.32272
AGR2	Down	1352.87	10.4018	-5.27623
AGT	Down	72.4535	6.17898	-1.31397
AKR1B10	Down	48206.5	15.5569	-1.23233
AKR1B10P1	Down	708.262	9.46814	-1.22813
AKR1B15	Down	592.149	9.20982	-1.21009
AKT3	Down	132.222	7.04682	-1.49394
ALDH2	Down	206.656	7.69109	-2.47628
ALDH3A1	Down	282.928	8.14429	-5.04472
ALDH9A1	Down	1877.93	10.8749	-1.0887
ALOX5	Down	63.5799	5.9905	-1.4798
ANKRD18B	Down	324.127	8.34042	-1.06802
ANKRD22	Down	284.06	8.15005	-1.41136
ANKRD30A	Down	95.6247	6.57931	-4.98349
ANO1	Down	2552.36	11.3176	-1.52353
ANP32A	Down	4390.77	12.1003	-1.11546
ANXA10	Down	7986.12	12.9633	-1.04856
AOX1	Down	66.2007	6.04877	-3.13196
APOH	Down	64.6684	6.01499	-1.45883
AQP3	Down	256.798	8.00449	-1.94408
AQP5	Down	201.347	7.65354	-7.52754
AREG	Down	1489.79	10.5409	-1.24345
ARHGAP26	Down	1052.29	10.0393	-1.04532
ARHGEF4	Down	1049.14	10.035	-1.71342
ARID3B	Down	1131.86	10.1445	-1.3233
ARL14	Down	181.028	7.50007	-1.05491
ARL4D	Down	1238.99	10.2749	-1.00665
ARNT2	Down	203.503	7.66891	-3.82713
ASPH	Down	33787.4	15.0442	-1.11698
ATP5B	Down	10990.8	13.424	-1.04196
ATP6V1G2-DDX39B	Down	2264.96	11.1453	-1.01058
AVPI1	Down	324.28	8.34109	-1.05598
B3GALT5	Down	350.226	8.45214	-3.85523
B3GNT3	Down	728.767	9.50931	-1.05045
B3GNT7	Down	191.925	7.5844	-1.27186
B4GALT6	Down	205.457	7.68269	-1.18299
BAIAP2L2	Down	118.96	6.89433	-1.9935
BCAS1	Down	463.67	8.85695	-2.6493
BCL2L15	Down	76.1518	6.25081	-1.90881
BTBD11	Down	1539.9	10.5886	-1.31312
C1orf116	Down	1451.54	10.5034	-1.43781
C1orf132	Down	50.8713	5.66878	-1.52943
C1orf21	Down	394.025	8.62214	-1.00523
C1orf226	Down	193.978	7.59975	-1.27224
C1QBP	Down	3123.02	11.6087	-1.03154
CA12	Down	4713.41	12.2026	-1.2399
CAMK2D	Down	771.415	9.59136	-1.31415
CAMK2N1	Down	1036.13	10.017	-1.19886
CAPN2	Down	16884.8	14.0434	-1.12329
CAPN8	Down	474.792	8.89115	-3.04114
CBR1	Down	1012.68	9.98396	-1.02316
CCAT1	Down	375.29	8.55186	-1.76205
CCDC160	Down	112.066	6.8082	-2.39882
CCDC59	Down	671.859	9.39201	-1.04433
CD109	Down	9865.91	13.2682	-1.03787
CD55	Down	2516.39	11.2971	-1.13113
CD99	Down	228.853	7.83828	-1.78372
CEACAM1	Down	226.16	7.8212	-3.36437
CEACAM5	Down	2284.7	11.1578	-4.93431
CEACAM6	Down	7863.21	12.9409	-4.00972
CEBPA	Down	476.4	8.89603	-1.84669
CEMIP	Down	3286.73	11.6824	-4.8887
CEP85L	Down	95.5581	6.57831	-1.4658
CES1	Down	256.601	8.00338	-5.33278
CFH	Down	1093.44	10.0947	-1.81299
CGNL1	Down	361.342	8.49722	-1.35394
CHD1L	Down	1206.32	10.2364	-1.00398
CHFR	Down	138.49	7.11364	-8.11485
CHST11	Down	747.364	9.54567	-1.01739
CIDEC	Down	51.7574	5.69369	-2.88792
CIRH1A	Down	1946.8	10.9269	-1.17653
CKAP4	Down	405.304	8.66286	-1.50726
CKMT1A	Down	60.2774	5.91354	-2.7047
CKMT1B	Down	53.4858	5.74108	-2.23184
CLDN18	Down	442.836	8.79063	-3.84602
CLU	Down	429.086	8.74512	-1.19306
CNNM1	Down	516.115	9.01155	-1.70674
CNTN1	Down	4100.55	12.0016	-3.51889
COA6	Down	411.762	8.68567	-1.18481
COL17A1	Down	14057.3	13.779	-2.25275
COL4A1	Down	96.1917	6.58784	-1.19409
CPNE8	Down	1241.88	10.2783	-1.00948
CRABP2	Down	200.174	7.64511	-1.385
CSMD3	Down	81.6802	6.35191	-3.73635
CST1	Down	254.432	7.99114	-2.83443
CSTA	Down	84.1669	6.39518	-3.70169
CUL9	Down	68.5608	6.09931	-5.76512
CYP2S1	Down	2587.91	11.3376	-1.266
CYP4F12	Down	54.7866	5.77575	-1.56263
DAPP1	Down	242.328	7.92082	-4.58278
DENR	Down	3735.94	11.8673	-1.01517
DGKG	Down	270.063	8.07715	-1.93302
DHRS9	Down	2903.4	11.5035	-4.14161
DIS3L	Down	1679.37	10.7137	-1.07442
DLGAP1	Down	77.2998	6.27239	-2.17538
DMD	Down	675.72	9.40028	-9.50572
DTL	Down	2658.16	11.3762	-1.13372
DUSP5	Down	1370.41	10.4204	-1.4261
DUSP6	Down	2533.32	11.3068	-2.26839
DYRK2	Down	1350.39	10.3992	-1.16664
ECM1	Down	397.325	8.63418	-1.27918
EFEMP1	Down	250.761	7.97017	-2.28053
EID3	Down	130.715	7.03028	-1.03875
EIF4E3	Down	186.903	7.54614	-2.24907
ELMO1	Down	214.237	7.74307	-1.16068
ELOVL6	Down	2120.5	11.0502	-1.27559
EMG1	Down	1040.26	10.0227	-1.03442
EMP1	Down	2607.25	11.3483	-4.30767
ENTPD3	Down	220.239	7.78293	-1.26655
EPAS1	Down	1713.46	10.7427	-2.14945
EPHA7	Down	388.275	8.60094	-7.7032
EPHB3	Down	194.069	7.60042	-2.4234
EPN3	Down	2299.18	11.1669	-1.32505
EPS8	Down	2395.72	11.2262	-1.39171
EPS8L1	Down	264.249	8.04575	-1.29844
EPT1	Down	3471.17	11.7612	-1.10302
EREG	Down	1470.04	10.5216	-1.45798
ESR1	Down	68.381	6.09552	-1.65492
ETV1	Down	63.2986	5.9841	-1.36464
ETV4	Down	839.292	9.71303	-1.92564
ETV5	Down	622.352	9.28159	-1.42298
EYA2	Down	190.182	7.57124	-2.32036
F2	Down	66.5963	6.05737	-1.44797
F5	Down	1811.69	10.8231	-1.82292
FA2H	Down	695.517	9.44194	-2.00668
FAM156B	Down	51.4004	5.68371	-1.64268
FAM3C	Down	4068.87	11.9904	-1.03936
FAM3C2	Down	116.876	6.86884	-1.01245
FAM83A	Down	371.502	8.53723	-8.89985
FAM83H-AS1	Down	2616.22	11.3533	-1.01985
FAM84A	Down	297.68	8.21762	-1.70422
FAS	Down	264.227	8.04564	-1.07269
FGD1	Down	69.0164	6.10887	-1.24494
FGF19	Down	564.295	9.14031	-1.16378
FGFBP1	Down	510.568	8.99596	-6.21473
FIBCD1	Down	155.28	7.27873	-1.23245
FKBP4	Down	6301.88	12.6216	-1.11262
FMN1	Down	243.751	7.92926	-1.18366
FOXD2	Down	141.474	7.14439	-1.2644
FOXQ1	Down	749.332	9.54946	-1.45118
FREM2	Down	615.026	9.2645	-1.65447
FST	Down	256.096	8.00054	-3.39926
FXYD3	Down	2155.87	11.0741	-1.30705
GABRP	Down	96.9053	6.5985	-3.16759
GALC	Down	68.9328	6.10712	-1.33593
GALNT5	Down	1646.73	10.6854	-1.08856
GAPDH	Down	63894	15.9634	-1.08237
GAS5	Down	2417.47	11.2393	-1.37653
GBP3	Down	1096.97	10.0993	-1.03764
GCNT3	Down	2637.99	11.3652	-1.12391
GCOM1	Down	160.046	7.32235	-2.42168
GDA	Down	194.196	7.60137	-3.9035
GIPC2	Down	566.161	9.14507	-1.19299
GJB1	Down	101.852	6.67033	-1.91029
GJB2	Down	72.2736	6.1754	-3.42252
GLRX2	Down	356.295	8.47693	-1.03489
GLUL	Down	4429.51	12.1129	-1.39898
GPAT3	Down	2319.23	11.1794	-2.30247
GPATCH4	Down	1207.65	10.238	-1.1792
GPN3	Down	870.226	9.76525	-1.0196
GPRC5A	Down	5572.32	12.4441	-1.47453
GRAMD1B	Down	57.5198	5.84599	-2.59603
GRB14	Down	427.128	8.73852	-1.25783
GRK5	Down	606.293	9.24387	-2.33876
GSTM1	Down	173.273	7.43691	-1.4523
GSTP1	Down	7077.79	12.7891	-1.20441
HAS2	Down	172.797	7.43294	-2.2319
HAS3	Down	2690.77	11.3938	-1.43184
HEY1	Down	188.092	7.55529	-2.61853
HHLA2	Down	484.997	8.92183	-1.84199
HK2	Down	1159.3	10.179	-2.23399
HMGA2	Down	1554.92	10.6026	-1.94073
HNF4G	Down	623.929	9.28524	-1.09205
HNMT	Down	115.11	6.84687	-1.41435
HNRNPU-AS1	Down	294.964	8.20439	-1.43768
HPCAL1	Down	441.233	8.7854	-1.1786
HPGD	Down	501.091	8.96893	-1.14994
HS3ST1	Down	899.324	9.8127	-1.09533
HSH2D	Down	123.93	6.95338	-1.09995
HSPA12A	Down	73.7659	6.20488	-2.36202
ID1	Down	1870.8	10.8694	-1.04669
ID4	Down	134.07	7.06684	-1.42653
IER5	Down	1283.78	10.3262	-1.29687
IFI16	Down	656.651	9.35898	-3.57087
IFI44	Down	341.774	8.4169	-5.24508
IFIT1	Down	126.688	6.98514	-2.66546
IFIT2	Down	157.092	7.29547	-2.39443
IFIT3	Down	63.8613	5.99687	-3.53144
IGFBP2	Down	1384.08	10.4347	-1.24958
IGFBP6	Down	446.33	8.80197	-2.34029
IL1R2	Down	123.534	6.94876	-1.24543
IL1RN	Down	237.814	7.89369	-3.71848
IL20RA	Down	101.362	6.66337	-2.58536
IL31RA	Down	76.5492	6.25831	-1.26567
IL6R	Down	1058.33	10.0476	-2.20675
ISG20L2	Down	2470.97	11.2709	-1.03032
ITIH2	Down	257.671	8.00938	-1.36522
IYD	Down	114.798	6.84295	-2.09935
JAKMIP3	Down	84.0456	6.3931	-1.1942
KCNK5	Down	240.392	7.90925	-1.0392
KCNK6	Down	90.2251	6.49546	-1.97255
KCNN4	Down	1328.72	10.3758	-1.16213
KCTD3	Down	2227.91	11.1215	-1.02089
KIAA0040	Down	677.066	9.40315	-1.66903
KITLG	Down	1829.58	10.8373	-1.41185
KLF2	Down	119.884	6.90549	-2.89931
KLF4	Down	869.061	9.76331	-1.36702
KLF5	Down	4962.18	12.2768	-1.34327
KLF8	Down	96.9887	6.59974	-4.22316
KLF9	Down	75.911	6.24624	-1.78276
KRT13	Down	610.303	9.25338	-3.61558
KRT15	Down	1610.54	10.6533	-1.99326
KRT20	Down	995.106	9.95871	-2.64274
KRT4	Down	65.1875	6.02652	-7.11704
KRT6A	Down	15480.2	13.9181	-4.88246
KTI12	Down	771.786	9.59206	-1.11545
L3MBTL3	Down	542.116	9.08246	-1.21529
LAPTM5	Down	77.3064	6.27252	-2.80029
LBR	Down	4736.89	12.2097	-1.1122
LCN2	Down	206.091	7.68714	-2.71406
LDHB	Down	18344.2	14.163	-1.21034
LDOC1	Down	63.414	5.98673	-1.83829
LGALS9	Down	127.049	6.98924	-2.99137
LGALS9B	Down	114.692	6.84162	-5.18764
LGALS9C	Down	196.658	7.61955	-4.38922
LGR4	Down	3848.53	11.9101	-1.29037
LMNA	Down	10489	13.3566	-1.31378
LOXL1	Down	52.1329	5.70412	-1.93977
LOXL1-AS1	Down	195.377	7.61012	-1.31972
LPAR5	Down	69.8816	6.12684	-5.46866
LRP1	Down	7051.65	12.7837	-1.49372
LRRC8B	Down	2885.22	11.4945	-1.01575
LRRK2	Down	110.859	6.79258	-2.08897
LRRTM4	Down	96.4153	6.59119	-1.32075
LTBP3	Down	1688.47	10.7215	-2.44916
LTBR	Down	2272.35	11.15	-1.1097
LUCAT1	Down	119.779	6.90423	-1.13037
LYAR	Down	753.851	9.55813	-1.06021
LYPD3	Down	190.255	7.57179	-1.32191
LYSMD1	Down	123.825	6.95216	-1.36414
LYSMD2	Down	696.942	9.44489	-1.18619
MAB21L3	Down	126.624	6.98441	-3.85901
MAGEC1	Down	228.861	7.83833	-5.92709
MAGOHB	Down	389.05	8.60381	-1.07574
MAL2	Down	15030.6	13.8756	-1.00416
MALL	Down	2570.18	11.3277	-2.42287
MANSC1	Down	822.045	9.68307	-1.00344
MAP3K5	Down	392.532	8.61667	-1.49674
MARC1	Down	311.984	8.28533	-1.30769
MARCH9	Down	463.117	8.85523	-1.16168
MBOAT1	Down	133.741	7.0633	-1.2588
MDM2	Down	2691.67	11.3943	-1.21508
METAP2	Down	3292.84	11.6851	-1.03884
METTL7B	Down	346.178	8.43537	-1.18136
MFSD2A	Down	86.1386	6.42859	-1.13529
MGAT4A	Down	75.8369	6.24483	-1.58717
MGST1	Down	6539.86	12.675	-1.41857
MIA2	Down	105.216	6.71721	-1.11216
MID1	Down	413.431	8.6915	-1.28607
MILR1	Down	151.726	7.24533	-2.44345
MIR205HG	Down	969.705	9.9214	-1.71582
MLKL	Down	425.707	8.73372	-1.11334
MLPH	Down	307.087	8.2625	-1.95021
MMP1	Down	938.15	9.87368	-4.0408
MOB3C	Down	1320.05	10.3664	-1.32667
MPRIP	Down	4990.65	12.285	-1.1029
MPZL2	Down	1469.04	10.5207	-1.32421
MRPS35	Down	2207.98	11.1085	-1.15227
MST1R	Down	2818.28	11.4606	-1.08822
MUC13	Down	341.052	8.41385	-3.16657
MUC16	Down	2870.58	11.4871	-2.31804
MUC20	Down	142.82	7.15805	-1.32816
MUC5B	Down	192.259	7.58691	-5.49778
MYZAP	Down	159.954	7.32151	-1.51872
N6AMT2	Down	55.8193	5.80269	-1.29459
NACA	Down	7809.5	12.931	-1.1027
NAMPT	Down	2708.34	11.4032	-1.02683
NAP1L2	Down	145.483	7.1847	-1.26239
NAV3	Down	1138.16	10.1525	-2.61395
NEBL	Down	178.718	7.48154	-1.11306
NEK7	Down	3374.2	11.7203	-1.34964
NFASC	Down	57.2077	5.83814	-2.58729
NIPAL4	Down	321.557	8.32893	-1.28065
NME4	Down	102.875	6.68475	-1.08095
NOP2	Down	2337.15	11.1905	-1.15454
NR2F2	Down	7655.77	12.9023	-1.06968
NR3C2	Down	338.258	8.40198	-1.49296
NR4A1	Down	172.294	7.42873	-1.59674
NRG4	Down	178.571	7.48035	-1.17472
NRP2	Down	1613.78	10.6562	-1.36987
NT5E	Down	221.131	7.78876	-1.61211
OAS1	Down	334.062	8.38397	-3.69021
OASL	Down	82.3751	6.36414	-4.28951
OLFM4	Down	542.485	9.08344	-2.35251
OLFML2B	Down	72.8767	6.18739	-2.43143
ORC1	Down	1812.77	10.824	-1.20455
PADI1	Down	743.841	9.53885	-2.42138
PAG1	Down	177.387	7.47076	-1.8146
PCDH17	Down	67.0544	6.06726	-2.85115
PCDH20	Down	764.763	9.57887	-12.2283
PCSK1N	Down	88.0756	6.46067	-1.18063
PCSK9	Down	167.733	7.39002	-1.4286
PDE2A	Down	205.373	7.6821	-1.20762
PELI2	Down	481.123	8.91026	-1.0348
PGAM5	Down	2428.24	11.2457	-1.1461
PGBD5	Down	395.109	8.62611	-1.91118
PHGDH	Down	86.5567	6.43557	-2.76735
PHLDA1	Down	2697.57	11.3974	-1.70465
PIGR	Down	112.806	6.8177	-6.17202
PITX1	Down	747.335	9.54561	-1.58234
PLAT	Down	69.5551	6.12008	-3.61836
PLBD1	Down	127.916	6.99905	-2.24201
PLCE1	Down	541.714	9.08139	-1.46628
PLIN2	Down	98.0221	6.61504	-2.6398
PLLP	Down	298.53	8.22173	-1.4179
POLR3B	Down	599.887	9.22855	-1.02128
PPARG	Down	552.5	9.10983	-1.55333
PPARGC1B	Down	225.02	7.81391	-2.06444
PPL	Down	2731.93	11.4157	-1.09889
PPP1R14C	Down	56.0272	5.80806	-2.04385
PPTC7	Down	1390.43	10.4413	-1.01831
PREX2	Down	81.1311	6.34218	-1.77718
PRR13	Down	3176.86	11.6334	-1.11307
PRSS3	Down	521.711	9.02711	-2.34252
PSMB4	Down	4094.34	11.9994	-1.00774
PTBP2	Down	909.486	9.82891	-1.28712
PTGES	Down	862.568	9.75249	-2.16214
PTGS1	Down	153.081	7.25815	-1.87449
PTHLH	Down	5808.64	12.504	-1.2809
PTK2B	Down	581.34	9.18324	-1.57641
PTK6	Down	56.0893	5.80965	-1.00749
PTPRB	Down	186.126	7.54014	-1.69659
PTPRH	Down	802.517	9.64839	-1.11037
PVRL4	Down	240.899	7.91229	-1.41811
PYGB	Down	6176.25	12.5925	-1.18176
PYM1	Down	302.467	8.24064	-1.03918
PYROXD1	Down	796.395	9.63734	-1.16806
QSOX1	Down	2287.51	11.1596	-1.08965
RAB27B	Down	1433.37	10.4852	-1.98727
RAB38	Down	132.76	7.05267	-2.72897
RAB3B	Down	6727.71	12.7159	-3.06259
RAB3D	Down	391.667	8.61348	-1.40841
RABGGTB	Down	2719.33	11.409	-1.31217
RAPGEF3	Down	182.753	7.51375	-2.23432
RASSF3	Down	1249.74	10.2874	-1.00947
RASSF5	Down	175.498	7.45531	-3.24068
RASSF9	Down	148.31	7.21247	-1.17265
RBM14	Down	2550.39	11.3165	-1.17268
RBMXL1	Down	1737.15	10.7625	-1.50852
RCN1	Down	307.568	8.26476	-2.94738
RCSD1	Down	52.4768	5.71361	-3.37257
RGS2	Down	255.085	7.99483	-3.37058
RHOF	Down	2043.92	10.9971	-1.25971
RIN1	Down	874.219	9.77185	-1.54238
RITA1	Down	1007.43	9.97647	-1.31054
RNASET2	Down	63.8261	5.99607	-1.06488
RPL6	Down	18663.9	14.188	-1.02122
RPL6P27	Down	123.821	6.95211	-1.11309
RPLP0	Down	28717	14.8096	-1.11865
RPLP0P6	Down	133.529	7.06101	-1.19204
RPLP1	Down	15292.8	13.9006	-1.05011
RPS17	Down	15838.1	13.9511	-1.03473
RPS26	Down	4036.2	11.9788	-1.09658
RPS27	Down	5909.75	12.5289	-1.01817
S100A14	Down	4154.86	12.0206	-1.84933
S100A16	Down	6152.62	12.587	-1.3701
SCEL	Down	611.551	9.25633	-2.88709
SCN3A	Down	425.994	8.73469	-1.04845
SCNN1A	Down	429.748	8.74735	-4.73458
SELL	Down	372.763	8.54212	-2.13097
SEMA3A	Down	201.596	7.65532	-1.48868
SEMA4A	Down	428.325	8.74256	-1.07821
SERPINB1	Down	945.573	9.88505	-1.21499
SERPINB5	Down	2914.8	11.5092	-1.46977
SESN3	Down	668.804	9.38544	-1.07081
SETD7	Down	3597.14	11.8126	-1.05396
SGK2	Down	453.435	8.82475	-1.09769
SGPP2	Down	58.0651	5.8596	-4.15605
SH3BP1	Down	1159.03	10.1787	-1.00708
SH3TC1	Down	209.771	7.71267	-1.28177
SH3TC2	Down	93.0928	6.5406	-2.13717
SHC1	Down	2093.34	11.0316	-1.54371
SHROOM2	Down	91.9234	6.52236	-3.75979
SIDT1	Down	751.75	9.55411	-2.06468
SLC16A2	Down	103.537	6.694	-1.78798
SLC22A18AS	Down	54.9013	5.77877	-1.54572
SLC35D1	Down	1123.68	10.134	-1.30203
SLC38A1	Down	12278.2	13.5838	-1.11304
SLC44A5	Down	1093.9	10.0953	-1.23754
SLC45A3	Down	220.791	7.78654	-1.10033
SLC6A9	Down	106.707	6.73751	-1.5326
SLIT3	Down	128.358	7.00403	-1.00644
SMAGP	Down	939.945	9.87643	-1.14269
SMPDL3A	Down	327.298	8.35446	-1.45914
SNRPF	Down	1507.23	10.5577	-1.17976
SNTB1	Down	66.3905	6.0529	-2.11128
SOX13	Down	1770.54	10.79	-1.95256
SPOCK1	Down	119.586	6.9019	-2.16008
SPOCK2	Down	97.786	6.61156	-3.61186
SPRR3	Down	278.371	8.12087	-3.48719
SPRY4	Down	327.515	8.35542	-1.41897
SPTLC3	Down	97.7956	6.6117	-4.94088
SRGN	Down	461.331	8.84966	-2.0281
ST3GAL5	Down	1092.26	10.0931	-1.35692
ST5	Down	100.174	6.64636	-1.45324
ST6GALNAC1	Down	997.915	9.96277	-3.15297
STAMBPL1	Down	203.934	7.67196	-1.12731
STEAP1	Down	186.264	7.5412	-2.72857
STEAP2	Down	286.007	8.15991	-2.45222
SULT1A1	Down	405.061	8.662	-2.5033
SULT1A4	Down	236.279	7.88435	-2.42189
SULT2B1	Down	430.564	8.75008	-1.16833
SYT17	Down	74.7953	6.22488	-1.14912
TACC2	Down	1058.71	10.0481	-1.01811
TAF1A	Down	286.73	8.16355	-1.08022
TAF7	Down	246.894	7.94775	-1.32691
TARBP1	Down	876.523	9.77565	-1.14831
TARSL2	Down	146.734	7.19706	-1.86727
TBC1D30	Down	503.843	8.97683	-1.80268
TBXAS1	Down	87.5518	6.45207	-1.2415
TCN2	Down	383.914	8.58464	-1.05524
TDG	Down	1792.38	10.8077	-1.0389
TFPI2	Down	1227.19	10.2611	-2.19467
TGFA	Down	4855.4	12.2454	-1.04294
TGFBR3	Down	93.1389	6.54131	-4.2103
THBD	Down	312.831	8.28924	-1.07843
TIMP1	Down	912.032	9.83294	-1.78243
TINAG	Down	125.858	6.97565	-1.88673
TLDC2	Down	148.034	7.20979	-2.90874
TMCC3	Down	76.052	6.24891	-3.28226
TMEM156	Down	846.973	9.72617	-1.01854
TMEM51-AS1	Down	74.0213	6.20987	-1.35668
TMPRSS11E	Down	180.125	7.49285	-2.73254
TMPRSS13	Down	136.179	7.08936	-2.37411
TNS4	Down	1491.49	10.5425	-5.12395
TOMM20	Down	4478.1	12.1287	-1.07137
TPRG1	Down	272.842	8.09192	-2.89505
TRERF1	Down	417.138	8.70438	-1.81053
TRIM29	Down	1144.63	10.1607	-2.51175
TRIM38	Down	83.9277	6.39108	-7.0674
TRNP1	Down	1982.97	10.9534	-2.05067
TSHZ1	Down	609.391	9.25122	-1.22981
TSPAN1	Down	3319.17	11.6966	-1.62571
TSPAN8	Down	464.622	8.85991	-1.66653
TTC22	Down	1757.56	10.7794	-1.21668
UCHL5	Down	1713.99	10.7431	-1.20805
UGT1A9	Down	234.855	7.87562	-3.11403
UGT8	Down	469.187	8.87402	-2.06145
UNC5B	Down	443.045	8.79131	-2.28071
UPK1B	Down	15765.3	13.9445	-1.26629
UPP1	Down	1794.53	10.8094	-1.07811
VILL	Down	953.392	9.89693	-3.8441
VSIG1	Down	54.7061	5.77363	-1.853
WNT5A	Down	344.438	8.4281	-2.70762
XIST	Down	2607.23	11.3483	-13.026
XKRX	Down	115.73	6.85462	-1.04843
YOD1	Down	776.104	9.60011	-1.11264
ZBED2	Down	540.511	9.07818	-4.01133
ZBTB18	Down	382.743	8.58023	-1.38287
ZBTB7B	Down	1096.67	10.0989	-1.2171
ZDHHC14	Down	67.243	6.07131	-1.94548
ZNF138	Down	177.984	7.47561	-1.01357
ZNF28	Down	143.029	7.16016	-3.46807
ZNF320	Down	55.0102	5.78163	-2.19352
ZNF426	Down	115.749	6.85485	-2.10217
ZNF44	Down	57.064	5.83451	-1.72664
ZNF468	Down	109.276	6.77184	-2.76514
ZNF542P	Down	315.434	8.30119	-1.19748
ZNF577	Down	57.3805	5.84249	-1.42766
ZNF587B	Down	1012.62	9.98387	-1.00019
ZNF600	Down	81.5017	6.34876	-3.90002
ZNF649	Down	172.447	7.43001	-1.11127
ZNF680	Down	93.1222	6.54105	-1.94022
ZNF813	Down	248.053	7.9545	-1.47526
ZNF814	Down	88.1089	6.46122	-1.07817
ZNF83	Down	61.5083	5.94271	-1.86485
ZNF883	Down	85.8952	6.42451	-1.39124
ABHD14A	Up	177.137	7.46872	1.17044
ABHD14B	Up	348.651	8.44564	1.38338
ACBD4	Up	144.13	7.17122	1.08327
ACCS	Up	116.976	6.87007	1.15133
ACHE	Up	57.1396	5.83642	1.92894
ACKR3	Up	1680.59	10.7148	1.88753
ACSF2	Up	528.947	9.04698	1.21274
ACSL4	Up	1994.84	10.546	2.85452
ACSM3	Up	136.632	7.09415	1.69453
ACTN1	Up	13763.1	13.7485	1.41591
ACYP2	Up	66.4835	6.05492	1.71314
ADAL	Up	182.162	7.50908	1.14066
ADAM19	Up	2152.28	11.0716	1.39768
ADAMTS13	Up	52.1942	5.70582	1.74308
ADAMTS6	Up	236.182	7.88375	2.11869
ADGRA2	Up	56.7147	5.82565	1.775
AHRR	Up	72.7193	6.18427	1.46806
AK5	Up	59.1566	5.88647	1.29619
AKAP12	Up	121.864	6.92913	3.3533
AKNA	Up	388.274	8.60093	1.01508
ALDH1A3	Up	3327.2	11.7001	1.05585
ALDH4A1	Up	735.604	9.52279	1.15502
ALDH5A1	Up	504.083	8.97752	1.11231
ALDOC	Up	80.3029	6.32738	1.74973
AMN1	Up	139.16	7.1206	1.11967
AMT	Up	100.529	6.65147	1.17959
AMTN	Up	822.129	9.68322	9.88253
ANGPTL4	Up	487.123	8.92814	2.2721
ANKRD1	Up	341.894	8.4174	4.7093
ANKRD10	Up	1154.9	10.1736	1.00541
ANKUB1	Up	218.388	7.77075	1.45359
ANO5	Up	157.58	7.29994	1.11299
ANTXR1	Up	803.575	9.65029	1.48869
ANXA8L1	Up	1982.08	10.9528	1.18944
APBB1	Up	212.839	7.73362	1.95667
APC2	Up	81.8737	6.35533	1.35111
APH1B	Up	249.722	7.96418	1.1997
APLP1	Up	109.611	6.77624	1.77507
AQP10	Up	117.078	6.87132	1.03468
ARHGAP33	Up	307.893	8.26628	1.39624
ARHGEF17	Up	540.98	9.07943	1.22763
ARID5A	Up	240.39	7.90923	1.10183
ARL17B	Up	230.745	7.85015	1.12549
ARL4A	Up	694.05	9.4389	1.24561
ARSA	Up	232.628	7.86188	1.49947
ATG16L2	Up	464.683	8.8601	1.10035
ATP10D	Up	413.984	8.69343	1.62006
ATP1A3	Up	153.284	7.26006	1.5423
ATXN1	Up	1114.13	10.1217	1.22899
B4GALNT4	Up	101.688	6.668	1.94124
BAAT	Up	5670.05	12.4691	2.30182
BACH2	Up	60.4753	5.91827	1.42067
BBC3	Up	70.0703	6.13073	1.64909
BDH2	Up	146.537	7.19512	1.45189
BHLHE40	Up	6065.22	12.5663	1.68888
BICC1	Up	3812.6	11.8966	1.64219
BMF	Up	350.789	8.45446	2.00939
BMP2	Up	973.553	9.92712	1.9005
BMP8B	Up	102.372	6.67767	3.63301
BMPR2	Up	2734.94	11.4173	1.18816
BOK	Up	673.065	9.3946	1.13112
BPGM	Up	662.14	9.37099	1.20891
BPHL	Up	177.934	7.47519	1.30092
BRSK1	Up	143.809	7.16801	2.01771
BRSK2	Up	50.7822	5.66625	2.74547
BTN2A2	Up	291.3	8.18636	1.18609
C15orf52	Up	483.594	8.91765	1.97511
C20orf194	Up	798.695	9.6415	1.03354
C20orf96	Up	97.3416	6.60498	1.49815
C2CD4A	Up	1464.26	10.516	1.38494
C3orf18	Up	108.246	6.75817	1.21186
C4orf19	Up	237.336	7.89079	1.73815
C5	Up	320.95	8.3262	1.29153
C7orf31	Up	61.945	5.95292	1.28036
C8orf44	Up	91.7784	6.52008	1.2819
C8orf46	Up	76.0501	6.24888	2.18776
CA11	Up	79.4835	6.31258	1.45051
CA13	Up	175.509	7.4554	1.15695
CABLES1	Up	462.459	8.85318	1.18254
CACNG4	Up	1015.13	9.98744	2.86017
CALCOCO1	Up	394.772	8.62488	1.37062
CALD1	Up	6515.48	12.6697	1.48549
CAPN12	Up	143.865	7.16857	2.47548
CASZ1	Up	185.509	7.53535	1.19243
CCDC103	Up	76.0184	6.24828	1.15824
CCDC144CP	Up	92.18	6.52638	1.30325
CCDC189	Up	85.5783	6.41917	1.02954
CCDC40	Up	101.98	6.67214	1.11319
CCDC80	Up	235.643	7.88046	2.92968
CCL20	Up	64.8817	6.01974	2.0398
CCNG2	Up	530.921	9.05235	1.22635
CD99L2	Up	274.754	8.102	1.54115
CDC42EP3	Up	5413.07	12.4022	1.3749
CDH18	Up	135.127	7.07817	2.05009
CDH2	Up	674.347	9.39735	6.24593
CDIP1	Up	115.058	6.84622	1.04272
CDK14	Up	1406.62	10.458	1.63228
CDKL2	Up	98.5378	6.6226	1.12659
CDKN1A	Up	3455.92	11.7549	1.55502
CDKN2B	Up	1369.74	10.4197	1.70537
CDKN2D	Up	150.325	7.23194	1.49015
CELSR3	Up	540.289	9.07759	1.14417
CEP112	Up	147.395	7.20355	1.47429
CEP162	Up	203.835	7.67126	1.02114
CEP89	Up	1140.55	10.1555	1.02236
CERCAM	Up	226.568	7.8238	2.68156
CFAP57	Up	61.6734	5.94658	3.14933
CGB7	Up	89.6859	6.48681	2.25829
CGB8	Up	94.538	6.56282	3.79273
CHRNB1	Up	321.858	8.33028	2.72983
CHST3	Up	1537.71	10.5866	1.68048
CHST7	Up	89.5352	6.48438	1.67801
CLCN7	Up	1197.47	10.2258	1.3824
CLDN1	Up	5622.66	12.457	1.02531
CLDN10	Up	104.855	6.71225	1.21524
CLEC16A	Up	1150.12	10.1676	1.13599
CNKSR2	Up	109.812	6.77889	1.42776
CNN3	Up	8682.93	13.084	1.01872
CNR1	Up	58.7917	5.87754	1.96617
CNTNAP1	Up	97.8107	6.61192	1.57995
COL12A1	Up	921.191	9.84736	1.99105
COL18A1	Up	5462.84	12.4154	1.88165
COL1A1	Up	8675.67	13.0828	4.4825
COL27A1	Up	1834.77	10.8414	1.17154
COL4A3	Up	81.1237	6.34205	1.7618
COL4A4	Up	774.248	9.59665	1.56865
COX6B2	Up	147.676	7.2063	1.98008
CPLX2	Up	456.734	8.83521	1.83239
CPPED1	Up	669.398	9.38672	1.05369
CRAT	Up	316.439	8.30578	1.30167
CRCT1	Up	326.701	8.35183	2.3925
CREB5	Up	495.47	8.95265	2.79633
CRIP2	Up	275.586	8.10636	2.55307
CSF1R	Up	154.219	7.26883	4.52803
CSPG5	Up	141.159	7.14117	2.42655
CTGF	Up	3375.7	11.721	2.4034
CTNNA3	Up	202.386	7.66096	2.3184
CTSF	Up	115.36	6.84999	2.53532
CTSH	Up	9591.59	13.2276	1.28465
CTSO	Up	95.8089	6.58209	1.63831
CXCL1	Up	570.914	9.15713	1.1549
CXCL3	Up	72.3031	6.17599	1.50247
CXCL8	Up	2567.69	11.3263	1.84416
CYBA	Up	471.584	8.88137	1.55294
CYP1A1	Up	341.484	8.41568	1.11095
CYP24A1	Up	791.507	9.62846	3.12159
CYR61	Up	6871.48	12.7464	1.95294
CYTH3	Up	2025.62	10.9841	1.22908
DAPK2	Up	177.526	7.47189	2.5111
DAPK3	Up	843.14	9.71963	1.09892
DBN1	Up	1018.15	9.99173	1.23244
DCBLD1	Up	2122.02	11.0512	1.70671
DCDC2	Up	1662.88	10.6995	1.5871
DCLK2	Up	306.276	8.25869	3.70086
DDAH2	Up	857.562	9.7441	1.3499
DEF6	Up	121.338	6.92289	1.4048
DFNB31	Up	64.8035	6.018	2.61973
DIAPH3	Up	1348.64	10.3973	1.08026
DLC1	Up	1308.67	10.3539	1.80047
DLGAP1-AS2	Up	136.501	7.09277	1.11088
DLL1	Up	184.017	7.5237	2.67198
DNAH5	Up	157.429	7.29856	2.90434
DNAJB5	Up	193.124	7.59338	1.18397
DNAJC6	Up	222.917	7.80036	1.96677
DNASE1	Up	590.219	9.20511	1.04847
DNM1	Up	519	9.01959	1.24415
DOCK3	Up	92.2822	6.52798	3.05331
DPYSL3	Up	9767.62	13.2538	1.609
DRAM1	Up	1604.35	10.6478	1.66109
DSE	Up	221.436	7.79074	1.31536
DTNA	Up	263.419	8.04122	3.80852
DUOX1	Up	113.139	6.82195	1.73372
DUSP8	Up	144.437	7.1743	1.80058
DYSF	Up	215.977	7.75473	6.12692
DZIP1L	Up	58.9378	5.88112	1.99248
EDIL3	Up	454.654	8.82863	2.72535
EDN1	Up	3169.89	11.6302	3.15766
EGLN3	Up	390.338	8.60858	1.18267
ELOVL2	Up	221.318	7.78998	3.53111
ENC1	Up	3750.06	11.8727	2.07209
ENO2	Up	190.778	7.57575	1.76173
ENPP1	Up	180.511	7.49594	1.28892
EPHB2	Up	2139.44	11.063	1.15916
EPPK1	Up	4133	12.013	1.86634
EPSTI1	Up	174.777	7.44937	2.81734
ETNK2	Up	293.245	8.19596	1.15759
EVC2	Up	76.1842	6.25142	1.92992
EVI5L	Up	79.1347	6.30624	2.17959
FADS2	Up	247.754	7.95277	1.24682
FADS3	Up	2244.83	11.1324	1.86276
FAM101B	Up	61.7517	5.94841	4.24085
FAM122C	Up	75.4363	6.23719	1.09777
FAM171A2	Up	223.42	7.80362	2.7141
FAM187A	Up	122.949	6.94192	1.24848
FAM210B	Up	206.139	7.68747	1.62462
FAM212B	Up	50.7409	5.66508	1.67431
FAM225A	Up	203.21	7.66683	1.62104
FAM227A	Up	69.5848	6.1207	1.98822
FAM229A	Up	79.2116	6.30764	1.23383
FAM49A	Up	158.045	7.30419	1.15254
FAT4	Up	483.934	8.91867	1.80567
FBN1	Up	82.5925	6.36794	1.85137
FBXL13	Up	129.386	7.01553	2.89771
FBXL2	Up	336.761	8.39558	1.13502
FBXO27	Up	211.108	7.72184	1.21336
FBXO32	Up	5755.05	12.4906	2.22479
FBXO43	Up	79.6187	6.31503	1.67722
FCGRT	Up	143.581	7.16572	1.19526
FERMT2	Up	1186.85	10.2129	1.01247
FEZ1	Up	141.251	7.14212	1.42088
FGD3	Up	166.438	7.37884	1.48168
FGF1	Up	168.522	7.39679	1.31585
FGF2	Up	65.3723	6.03061	2.02853
FGF5	Up	270.59	8.07997	2.97243
FGFR1	Up	68.052	6.08857	4.94134
FGFR2	Up	366.703	8.51847	1.84417
FHL3	Up	53.0345	5.72886	1.64559
FHOD3	Up	1534.25	10.5833	1.11536
FILIP1L	Up	823.306	9.68528	5.89663
FN1	Up	35308.2	15.1077	3.20016
FN3K	Up	72.8429	6.18672	1.52296
FOXO4	Up	190.364	7.57262	1.27055
FOXS1	Up	153.558	7.26264	3.78841
FRAS1	Up	613.636	9.26124	3.16184
FRG1HP	Up	92.389	6.52965	1.37844
FRMD6	Up	4526.87	12.1443	1.24131
FSTL3	Up	1571.81	10.6182	4.84697
FZD2	Up	359.448	8.48964	1.5047
FZD4	Up	143.795	7.16787	1.0165
FZD5	Up	3444.61	11.7501	1.1471
GABRA3	Up	284.916	8.15439	1.24355
GADD45B	Up	476.397	8.89602	1.73676
GATA6-AS1	Up	58.3931	5.86773	1.37879
GATM	Up	158.201	7.30562	1.13526
GCC2	Up	1126.77	10.138	1.07757
GCNT1	Up	545.372	9.0911	1.52112
GCNT4	Up	278.798	8.12308	2.43944
GDF15	Up	513.209	9.0034	1.11706
GKAP1	Up	69.5058	6.11906	1.0143
GLIPR1	Up	1534.56	10.5836	2.80283
GLIS3	Up	1799.21	10.8131	1.18086
GLRB	Up	173.033	7.4349	1.13996
GOLGA6L5P	Up	117.842	6.88071	1.03189
GOLGA8A	Up	953.503	9.89709	1.44891
GPC4	Up	186.654	7.54423	3.97772
GPLD1	Up	57.1324	5.83624	1.04699
GPR137C	Up	87.0979	6.44457	1.05589
GPR161	Up	246.22	7.94381	2.09089
GPR176	Up	298.325	8.22074	1.56837
GRAMD1A	Up	89.2361	6.47955	2.35768
GRB10	Up	1765.66	10.786	5.13255
GRIK2	Up	118.875	6.8933	2.45421
GRN	Up	4661.49	12.1866	1.07459
GSN	Up	2235.5	11.1264	1.38859
GSTM4	Up	412.781	8.68923	1.89526
GTF2IRD2B	Up	113.639	6.82831	1.235
H6PD	Up	437.093	8.7718	1.12186
HACD1	Up	112.87	6.81852	1.82875
HCFC1R1	Up	225.598	7.81761	1.39779
HCN2	Up	58.7145	5.87564	1.81679
HDAC5	Up	708.556	9.46874	1.1486
HDAC6	Up	598.802	9.22594	1.05931
HES4	Up	323.555	8.33787	1.15176
HES6	Up	63.304	5.98422	1.11122
HIP1	Up	243.615	7.92846	2.1232
HIST1H2AC	Up	378.687	8.56486	1.96507
HIST1H2BK	Up	157.422	7.2985	1.05889
HIST2H2BE	Up	138.121	7.10979	1.49343
HKDC1	Up	1616.99	10.6591	1.80757
HLA-DMA	Up	115.77	6.85511	1.50435
HLA-L	Up	55.5468	5.79563	1.43033
HLF	Up	133.367	7.05926	1.30016
HMHA1	Up	93.5279	6.54733	1.56464
HMOX1	Up	1290.94	10.3342	2.28171
HOGA1	Up	93.386	6.54513	1.36771
HSD3B7	Up	162.62	7.34536	1.28619
HSPA2	Up	83.7801	6.38854	1.28738
HSPB1	Up	8228.4	13.0064	1.88246
HSPD1P11	Up	54.8492	5.7774	1.35237
ICAM1	Up	385.913	8.59213	3.04796
IER5L	Up	330.104	8.36678	1.04553
IFFO2	Up	4832.01	12.2384	2.08165
IFI35	Up	110.285	6.78509	1.55092
IFNAR2	Up	700.301	9.45183	1.04256
IGFL1	Up	1346.72	10.3952	3.26698
IL11	Up	613.543	9.26102	5.06346
IL11RA	Up	53.4867	5.74111	1.83105
IL17RB	Up	111.892	6.80597	2.10848
IL17RD	Up	314.155	8.29533	1.77817
IL27RA	Up	97.0398	6.6005	1.01852
IL32	Up	139.122	7.12021	4.48421
INAFM1	Up	98.1445	6.61684	1.0005
ING4	Up	206.083	7.68708	1.1113
INSIG1	Up	1256.53	10.2952	1.53821
IQCG	Up	122.905	6.9414	1.32025
IRF7	Up	63.8336	5.99624	1.73993
ISYNA1	Up	121.193	6.92116	1.63048
ITGAV	Up	19057.7	14.2181	1.3213
ITGB3	Up	218.662	7.77256	5.67913
ITM2A	Up	614.488	9.26324	6.51234
JUNB	Up	4842.39	12.2415	1.11825
JUND	Up	449.912	8.8135	1.40519
KATNAL1	Up	615.706	9.2661	1.25612
KCNH8	Up	260.151	8.0232	1.18954
KCNJ16	Up	312.212	8.28638	3.7003
KCNS1	Up	216.861	7.76063	2.21595
KCTD12	Up	928.394	9.85859	4.39432
KCTD7	Up	354.515	8.4697	1.5257
KIAA0408	Up	569.962	9.15472	1.0616
KIAA0922	Up	364.578	8.51008	1.06159
KIAA1211	Up	153.731	7.26427	1.64847
KIAA1456	Up	174.573	7.44769	1.31593
KIF12	Up	161.106	7.33186	1.86624
KIF3C	Up	568.88	9.15198	2.25563
KIF9-AS1	Up	80.1788	6.32515	1.69587
KIFC3	Up	1025.04	10.0015	1.14965
KLC3	Up	259.559	8.01992	1.2185
KLF11	Up	370.141	8.53193	1.38954
KLF12	Up	188.656	7.55962	3.91427
KLF6	Up	3537.57	11.7885	1.24537
KLF7	Up	1967.27	10.942	1.12872
KLHL24	Up	505.596	8.98184	2.49735
KLHL29	Up	725.566	9.50296	2.04067
KRBA1	Up	207.543	7.69727	1.73801
KRBA2	Up	51.2838	5.68043	1.38291
KREMEN1	Up	553.664	9.11287	1.02852
KRT14	Up	228.668	7.83711	2.04246
KRT17	Up	11559.1	13.4967	2.61708
LCAT	Up	70.0543	6.1304	1.38789
LEPR	Up	125.554	6.97216	2.27853
LFNG	Up	542.429	9.08329	1.57824
LHPP	Up	50.496	5.6581	1.68059
LIF	Up	554.139	9.11411	1.49628
LIN7A	Up	79.3935	6.31095	1.28913
LIPG	Up	763.699	9.57686	2.44786
LOXL4	Up	5889.87	12.524	3.13996
LRRTM3	Up	1153.24	10.1715	1.06254
LSS	Up	1090.53	10.0908	1.11184
LTBP1	Up	180.416	7.49518	2.91944
LTBP2	Up	672.034	9.39239	1.52137
LUM	Up	545.167	9.09055	4.04733
LXN	Up	103.001	6.68652	1.13805
MACC1	Up	2753.09	11.4268	1.17947
MAF	Up	120.053	6.90753	4.03608
MAP1A	Up	60.1897	5.91144	1.68147
MAP1LC3A	Up	120.168	6.9089	1.92757
MAP2	Up	865.118	9.75675	2.27657
MAP7D2	Up	140.336	7.13275	3.5301
MAPK11	Up	253.225	7.98427	1.00277
MAPK8IP1	Up	191.772	7.58324	1.33557
MARCKSL1	Up	910.533	9.83057	1.68269
MAST3	Up	247.494	7.95125	1.05008
MATN2	Up	1122.26	10.1322	1.39709
MBNL2	Up	1139.51	10.1542	1.02008
MCAM	Up	78.2364	6.28977	2.13689
MCC	Up	2532.52	11.3064	1.00977
MCF2L	Up	55.4674	5.79357	1.25824
MECOM	Up	3677	11.8443	1.23541
MEGF6	Up	57.3096	5.84071	1.32505
MEGF8	Up	2069.77	11.0153	1.06408
MEIS3	Up	200.643	7.64849	1.98841
MEX3A	Up	241.909	7.91832	1.28949
MEX3B	Up	149.577	7.22475	1.79401
MGAT5B	Up	211.147	7.72211	4.39343
MIB1	Up	2057.35	11.0066	1.02796
MICAL1	Up	529.891	9.04955	1.042
MICAL2	Up	2226.38	11.1205	1.70424
MICALCL	Up	74.6436	6.22195	1.67052
MICB	Up	836.235	9.70776	1.07792
MMD	Up	722.719	9.49729	1.49201
MME	Up	70.8923	6.14756	3.02022
MMP10	Up	142.224	7.15202	1.75889
MMP16	Up	90.4087	6.49839	1.40129
MMP24	Up	1175.49	10.199	3.88356
MNS1	Up	321.509	8.32872	1.13825
MORN4	Up	121.789	6.92824	1.38503
MPP2	Up	1076.3	10.0719	1.10199
MSR1	Up	63.806	5.99562	1.47751
MTMR3	Up	1546.92	10.5952	1.22173
MTURN	Up	313.467	8.29217	1.19081
MXD3	Up	159.441	7.31688	1.69709
MXD4	Up	304.275	8.24923	1.78243
MYADM	Up	6556.53	12.6787	1.02104
MYEF2	Up	530.005	9.04986	1.45162
MYH16	Up	764.581	9.57852	1.07154
MYH9	Up	51019.4	15.6388	1.13489
MYL9	Up	67.6973	6.08103	3.78828
MYLK	Up	1766.75	10.7869	4.61491
MYO1D	Up	4156.35	12.0211	1.49985
MYO3A	Up	230.891	7.85107	1.1781
MYOM1	Up	512.085	9.00024	1.70611
MYT1L	Up	124.749	6.96289	6.60246
NAT14	Up	330.54	8.36868	1.2108
NATD1	Up	169.347	7.40384	2.26184
NBEA	Up	974.795	9.92895	1.69295
NBR2	Up	96.8426	6.59757	1.05004
NCF2	Up	194.017	7.60004	3.09218
NEDD9	Up	1928.99	10.9136	2.84307
NEIL2	Up	142.994	7.15981	1.13405
NEK11	Up	175.969	7.45918	1.33107
NEURL1B	Up	190.202	7.57139	3.36473
NFKBIZ	Up	1013.36	9.98493	1.05169
NICN1	Up	229.278	7.84096	1.06666
NINJ1	Up	809.053	9.66009	1.33455
NINL	Up	308.254	8.26797	2.46511
NKILA	Up	293.486	8.19715	2.2393
NLGN2	Up	452.22	8.82088	1.75303
NMT2	Up	116.553	6.86484	1.41927
NNMT	Up	50.9992	5.6724	13.3164
NPTXR	Up	256.025	8.00014	1.40511
NRBP2	Up	600.349	9.22966	1.62186
NRCAM	Up	4688.49	12.1949	1.04636
NUAK1	Up	365.153	8.51236	1.13009
OCEL1	Up	128.485	7.00545	1.47765
OLFM2	Up	713.56	9.47889	2.09098
OLFML2A	Up	677.595	9.40428	2.0864
OPTN	Up	555.212	9.11689	1.77552
ORAI2	Up	585.748	9.19414	1.05292
ORMDL3	Up	2019.08	10.9795	1.13573
OSBPL1A	Up	484.096	8.91915	1.41664
OTUD1	Up	466.273	8.86503	2.0673
OXTR	Up	191.509	7.58127	1.51858
PACS1	Up	2957.59	11.5302	1.10973
PALLD	Up	9304.54	13.1837	1.08521
PAPL	Up	156.533	7.29033	1.46268
PAPLN	Up	330.363	8.36791	1.21245
PAQR8	Up	133.716	7.06303	1.00768
PARD3B	Up	180.321	7.49442	1.26438
PBLD	Up	89.3168	6.48086	1.19763
PBXIP1	Up	537.419	9.0699	1.3772
PCDH7	Up	4955.31	12.2748	1.74077
PCDH9	Up	949.775	9.89144	2.63
PCDHA10	Up	330.564	8.36878	1.65332
PCDHA11	Up	251.143	7.97237	2.30011
PCDHB2	Up	172.831	7.43322	1.37165
PCDHB5	Up	179.271	7.486	1.91541
PCDHB6	Up	50.0048	5.64399	4.38802
PCDHGA7	Up	70.0611	6.13054	2.15074
PCED1A	Up	543.587	9.08637	1.11259
PCSK5	Up	1151.05	10.1687	1.0027
PDE10A	Up	222.602	7.79832	1.79286
PDE5A	Up	456.441	8.83428	1.85571
PDGFB	Up	4148.92	12.0185	3.17464
PDGFD	Up	1351.07	10.3999	1.0258
PDLIM7	Up	1340.95	10.389	1.15594
PDZK1	Up	654.614	9.3545	1.0076
PEPD	Up	506.711	8.98502	1.81108
PER1	Up	305.134	8.2533	1.12584
PER3	Up	233.832	7.86933	2.78183
PFKFB4	Up	377.786	8.56143	1.01399
PGM2L1	Up	710.901	9.4735	3.78437
PHF7	Up	124.534	6.9604	1.60737
PHLDB2	Up	5863.75	12.5176	1.4489
PIEZO1	Up	6257.1	12.6113	1.20579
PIK3CD	Up	440.477	8.78292	1.89617
PIK3IP1	Up	175.795	7.45775	4.9085
PIM2	Up	56.3423	5.81615	2.0042
PINK1	Up	548.101	9.0983	1.0477
PITPNM3	Up	1654.67	10.6923	1.3016
PKHD1	Up	421.835	8.72054	1.49938
PLA2G15	Up	309.122	8.27203	1.00808
PLCB4	Up	1075.79	10.0712	1.44936
PLCD1	Up	71.7611	6.16513	1.78051
PLCG2	Up	325.131	8.34488	2.14836
PLCH2	Up	67.5658	6.07822	2.21232
PLD3	Up	2035.65	10.9913	1.08025
PLEKHG1	Up	801.609	9.64675	1.02609
PLPP1	Up	306.945	8.26184	1.14266
PLXDC2	Up	356.821	8.47906	3.20631
PLXNA3	Up	691.952	9.43453	1.30009
PMEPA1	Up	21884.3	14.4176	1.83803
PNRC1	Up	420.372	8.71552	1.45621
PPP1R3B	Up	447.344	8.80524	1.82191
PPP2R2B	Up	91.2801	6.51223	2.66222
PQLC3	Up	189.576	7.56663	1.17314
PRDM5	Up	167.302	7.38631	1.06341
PRKD1	Up	93.3197	6.54411	1.41677
PROC	Up	82.0545	6.35851	2.3196
PROCR	Up	807.891	9.65802	1.262
PROS1	Up	322.69	8.334	1.42116
PRR36	Up	172.59	7.4312	1.37571
PRSS22	Up	440.232	8.78212	1.25065
PRSS23	Up	21090.1	14.3643	1.1234
PSG4	Up	220.594	7.78525	3.73815
PTPRF	Up	12912.2	13.6564	1.5359
PTPRK	Up	11516.8	13.4915	1.04763
PTRF	Up	3891.96	11.9263	1.91235
PWAR6	Up	63.0209	5.97776	1.08113
PXDC1	Up	440.739	8.78378	1.68982
PXMP4	Up	709.025	9.46969	1.7577
QRICH2	Up	201.418	7.65405	1.06469
RAB11FIP4	Up	1316.11	10.3621	1.17796
RAB32	Up	649.978	9.34425	1.57546
RAB9B	Up	58.3051	5.86555	2.56721
RABAC1	Up	624.863	9.2874	1.49449
RARA-AS1	Up	84.0816	6.39372	1.26998
RASD2	Up	80.8121	6.3365	6.7288
RASGRF1	Up	253.171	7.98397	1.31493
RASGRP1	Up	2103.62	11.0387	1.03872
RASGRP3	Up	166.91	7.38293	2.03912
RASSF6	Up	1764.5	10.785	1.172
RBP1	Up	52.0918	5.70298	1.18587
REEP1	Up	98.1144	6.61639	1.63404
REEP6	Up	95.2287	6.57333	1.35899
RELL1	Up	127.919	6.99909	1.0645
RHOB	Up	3300.73	11.6886	1.07406
RND1	Up	390.997	8.61101	1.09347
RNF157	Up	69.5352	6.11967	2.2692
RSU1	Up	1508.72	10.5591	1.14863
RTN2	Up	207.908	7.6998	1.76246
RTN4RL2	Up	115.767	6.85508	1.58745
RUNDC3B	Up	74.0215	6.20987	1.2155
S1PR5	Up	326.546	8.35114	1.08065
SAMD4A	Up	293.525	8.19734	3.47357
SAT1	Up	1727.1	10.7541	1.17989
SBK1	Up	314.515	8.29698	1.26369
SCD5	Up	914.277	9.83649	3.11061
SDC3	Up	384.379	8.58639	1.01213
SEC31B	Up	66.0049	6.0445	1.85148
SEMA3C	Up	3923.42	11.9379	1.01665
SEMA3E	Up	411.115	8.6834	1.5596
SEMA3G	Up	1097.67	10.1002	6.87566
SEMA6A	Up	316.812	8.30748	3.99236
SEMA7A	Up	1970.42	10.9443	1.5397
SEPP1	Up	225.643	7.8179	2.63987
SERPINA1	Up	557.572	9.12302	3.06657
SERPINE1	Up	22551.1	14.4609	4.13998
SEZ6L2	Up	366.323	8.51697	1.70299
SFRP4	Up	51.6329	5.69022	2.12924
SH3GL3	Up	56.5258	5.82084	1.55626
SH3KBP1	Up	1148.18	10.1651	1.05474
SHH	Up	68.474	6.09748	6.25143
SIPA1	Up	335.767	8.39132	1.45225
SIRPA	Up	688.399	9.4271	1.50649
SLC12A4	Up	739.768	9.53093	1.21629
SLC16A3	Up	943.2	9.88142	1.67163
SLC19A3	Up	247.114	7.94903	3.35263
SLC1A4	Up	536.039	9.06619	1.28011
SLC25A42	Up	153.287	7.2601	1.12154
SLC26A2	Up	2485.66	11.2794	1.01755
SLC27A1	Up	79.6383	6.31539	1.30162
SLC27A2	Up	3266.57	11.6736	2.05323
SLC2A12	Up	1664.69	10.701	3.13909
SLC2A5	Up	654.31	9.35383	3.1294
SLC2A6	Up	312.246	8.28654	2.5668
SLC31A2	Up	280.214	8.13038	1.15879
SLC39A13	Up	214.906	7.74756	1.24661
SLC4A4	Up	70.419	6.13789	1.28002
SLC6A8	Up	98.3647	6.62007	1.51241
SLC7A8	Up	97.9676	6.61423	3.60331
SLCO4C1	Up	129.621	7.01815	2.53484
SLITRK1	Up	165.619	7.37172	1.33975
SMAD9	Up	54.364	5.76458	1.63221
SMTN	Up	662.634	9.37207	1.58764
SNAI3-AS1	Up	63.7073	5.99339	1.14519
SNHG14	Up	707.964	9.46753	1.06329
SNHG22	Up	87.5274	6.45166	1.27372
SNX33	Up	4590.01	12.1643	1.03233
SOGA3	Up	452.54	8.8219	1.15841
SORBS2	Up	346.13	8.43517	2.01736
SOX12	Up	395.558	8.62775	1.65889
SOX4	Up	3780.38	11.8843	2.06012
SOX9	Up	844.173	9.72139	1.85309
SPATA17	Up	62.748	5.9715	1.57154
SPATA31D1	Up	223.871	7.80653	1.32347
SPECC1	Up	3867.99	11.9174	1.15996
SPOCK3	Up	218.431	7.77104	3.50692
SPPL2B	Up	465.704	8.86327	1.04473
SPTBN5	Up	119.748	6.90386	1.48516
ST3GAL2	Up	232.588	7.86163	1.28016
ST6GALNAC2	Up	119.471	6.90052	1.61565
STAG3L1	Up	76.566	6.25863	1.23941
STARD9	Up	154.196	7.26862	3.65596
STAT5A	Up	109.845	6.77933	2.22559
STOM	Up	4782.56	12.2236	1.3905
STXBP1	Up	302.47	8.24065	1.50986
SULT1E1	Up	184.39	7.52662	6.67529
SUSD1	Up	635.167	9.31099	1.21597
SYNE2	Up	5714.89	12.4805	1.12439
SYNGAP1	Up	135.736	7.08465	1.11672
SYNPO	Up	352.033	8.45957	1.07999
SYT12	Up	88.7382	6.47148	1.92098
TBC1D16	Up	626.217	9.29052	1.61502
TBCD	Up	2004.36	10.9689	1.0876
TBKBP1	Up	118.281	6.88607	1.2075
TCEA2	Up	158.735	7.31047	1.1132
TEAD2	Up	71.4085	6.15802	2.31009
TEF	Up	358.295	8.48501	1.72966
TFEB	Up	93.3571	6.54469	1.69148
TGFB1I1	Up	53.2039	5.73346	4.05778
TGFB2	Up	1568.58	10.6152	2.02825
TGFBI	Up	19620.7	14.2601	2.30306
TGFBR1	Up	4791.5	12.2263	1.04774
TGFBR2	Up	6327.85	12.6275	1.23293
THBS1	Up	69732.5	16.0895	1.18725
THSD4	Up	906.781	9.82461	1.31285
TIAM2	Up	541.883	9.08184	1.79618
TLCD2	Up	175.386	7.45439	1.09546
TLN2	Up	109.159	6.77029	4.14031
TLR4	Up	114.586	6.84029	2.23548
TM7SF2	Up	130.949	7.03286	1.00825
TMEM102	Up	251.071	7.97195	1.03167
TMEM132A	Up	1334.03	10.3816	1.28933
TMEM140	Up	73.8423	6.20637	2.3287
TMEM145	Up	60.707	5.92379	1.34682
TMEM150C	Up	69.0306	6.10916	1.52964
TMEM151A	Up	83.7812	6.38856	1.65492
TMEM17	Up	104.154	6.70257	1.17617
TMEM37	Up	165.144	7.36758	1.69843
TMEM38A	Up	82.64	6.36877	2.74593
TMEM44	Up	470.229	8.87722	1.41237
TMEM45A	Up	139.995	7.12923	2.72666
TMEM47	Up	102.621	6.68118	1.69193
TMEM86A	Up	50.9995	5.67241	1.9458
TMSB15B	Up	61.0024	5.93079	1.70325
TNC	Up	161.498	7.33537	2.52947
TNF	Up	176.674	7.46495	4.11763
TNFAIP2	Up	1808.61	10.8207	1.25821
TNFRSF10D	Up	1581.58	10.6272	1.1003
TNFSF10	Up	588.821	9.20169	1.59882
TNFSF15	Up	213.699	7.73944	1.87602
TNS1	Up	171.962	7.42595	2.32369
TOX	Up	85.2305	6.4133	3.22513
TP53	Up	578.024	9.17499	1.40685
TP53INP2	Up	496.307	8.95509	1.6441
TPM1	Up	13028.2	13.6694	1.67699
TPT1-AS1	Up	163.021	7.34891	1.62596
TRAF1	Up	625.353	9.28853	1.99523
TRAM1	Up	38601.6	15.2364	1.65471
TRAPPC6A	Up	206.939	7.69306	2.11537
TRIM24	Up	515.286	9.00923	3.52971
TRIO	Up	5214.96	12.3484	1.07955
TRPC1	Up	72.9477	6.18879	1.79786
TRPV6	Up	116.959	6.86986	7.03789
TSGA10	Up	104.078	6.70152	1.24006
TSNARE1	Up	113.908	6.83173	1.21395
TSPAN10	Up	50.2526	5.65113	1.42856
TTC7B	Up	163.887	7.35656	1.37371
TTLL3	Up	171.228	7.41977	1.12462
TTLL7	Up	947.616	9.88816	1.02489
TUBB3	Up	682.076	9.41379	2.05764
TVP23C-CDRT4	Up	84.1475	6.39485	1.54587
TXNRD3	Up	103.917	6.69928	1.01973
TYRO3	Up	624.906	9.2875	1.04392
UBD	Up	324.705	8.34298	2.186
UGT2A3	Up	58.4975	5.8703	1.31477
UGT2B15	Up	82.7427	6.37056	4.39279
UGT2B4	Up	123.53	6.94872	5.58149
UGT2B7	Up	237.052	7.88906	1.89771
USH1C	Up	365.832	8.51504	1.11078
USP2	Up	58.3323	5.86622	1.46257
USP32P3	Up	81.6964	6.3522	1.84755
VGLL3	Up	1083.63	10.0817	1.60913
VPS41	Up	3325.96	11.6996	1.23362
WDR91	Up	681.051	9.41162	1.21391
WIPI1	Up	267.29	8.06226	1.10822
WNK2	Up	323.38	8.33708	1.291
WNT4	Up	394.624	8.62433	4.06087
WNT9A	Up	368.926	8.52719	1.10037
WWOX	Up	101.74	6.66874	1.0942
XKR9	Up	168.225	7.39425	1.11192
YIF1B	Up	362.86	8.50327	1.0977
YPEL2	Up	145.249	7.18239	1.30113
YPEL5	Up	1467.34	10.519	1.06204
ZDHHC24	Up	519.344	9.02055	1.01614
ZDHHC8	Up	242.83	7.9238	1.86331
ZEB1-AS1	Up	79.3777	6.31066	1.15758
ZFP36L1	Up	7232.07	12.8202	1.1866
ZFYVE1	Up	279.8	8.12825	1.56795
ZHX2	Up	188.153	7.55576	1.09831
ZNF114	Up	381.433	8.57529	3.33377
ZNF561-AS1	Up	76.0458	6.2488	1.39715
ZNF713	Up	56.354	5.81645	1.29287
ZNF75D	Up	226.263	7.82186	1.00951
ZNF91	Up	54.4857	5.76781	1.68512
ZSCAN12P1	Up	73.6858	6.20332	1.20839
ZSCAN31	Up	287.649	8.16816	1.0158

## Sheet: Table S4
Protein attributes for SELENOI Gene
Size: 397 amino acids
Molecular mass: 45229 Da
>sp|Q9C0D9|EPT1_HUMAN Ethanolaminephosphotransferase 1 OS=Homo sapiens OX=9606 GN=SELENOI PE=1 SV=3
MAGYEYVSPEQLAGFDKYKYSAVDTNPLSLYVMHPFWNTIVKVFPTWLAPNLITFSGFLLVVFNFLLMAYFDPDFYASAPGHKHVPDWVWIVVGILNFVAYTLDGVDGKQARRTNSSTPLGELFDHGLDSWSCVYFVVTVYSIFGRGSTGVSVFVLYLLLWVVLFSFILSHWEKYNTGILFLPWGYDISQVTISFVYIVTAVVGVEAWYEPFLFNFLYRDLFTAMIIGCALCVTLPMSLLNFFRSYKNNTLKLNSVYEAMVPLFSPCLLFILSTAWILWSPSDILELHPRVFYFMVGTAFANSTCQLIVCQMSSTRCPTLNWLLVPLFLVVLVVNLGVASYVESILLYTLTTAFTLAHIHYGVRVVKQLSSHFQIYPFSLRKPNSDULGMEEKNIGL
